# Supplementary material for: From algae to angiosperms–inferring the phylogeny of green plants (Viridiplantae) from 360 plastid genomes
Source: BMC Evol Biol. 2014 Feb 17;14:23. doi: 10.1186/1471-2148-14-23 (PMC3933183; doi:10.1186/1471-2148-14-23)
Supplement: Additional file 1 — Taxon sampling. Taxa included in this study, their GenBank accession numbers, original publications, and their higher taxonomy. [file 1471-2148-14-23-S1.xlsx]

## Sheet: Sheet1
Species	Accession number(s)	Study	Family	Order	Higher Clade 1	Higher Clade 2	Higher Clade 3
Chlamydomonas reinhardtii P.A. Dangeard	NC_005353	Maul et al. 2002		Chlamydomonadales		Chlorophyceae	Chlorophyta
Dunaliella salina Teodoresco	NC_016732	Smith et al 2010		Chlamydomonadales		Chlorophyceae	Chlorophyta
Floydiella terrestris (R.D.Groover & A.M.Hofstetter) Friedl & O'Kelly	NC_014346	Brouard et al. 2010		Chaetopeltidales		Chlorophyceae	Chlorophyta
Oedogonium cardiacum (Hassall) Kützing	NC_011031	Brouard et al. 2008		Oedogoniales		Chlorophyceae	Chlorophyta
Scenedesmus obliquus (Turpin) Kützing	NC_008101	de Cambiaire et al. 2006		Sphaeropleales		Chlorophyceae	Chlorophyta
Schizomeris leibleinii Kützing	NC_015645	Brouard et al. 2011		Chaetophorales		Chlorophyceae	Chlorophyta
Stigeoclonium helveticum Vischer	NC_008372	Belanger et al. 2006		Chaetophorales		Chlorophyceae	Chlorophyta
Volvox carteri F.Stein	EU755264, EU755265, EU755266, EU755267, EU755268, EU755269, EU755270, EU755271, EU755272, EU755273, EU755274, EU755275, EU755276, EU755277, EU755278, EU755279, EU755280, EU755281, EU755282, EU755283, EU755284, EU755285, EU755286, EU755287, EU755288, EU755289, EU755290, EU755291, EU755292, EU755293, EU755294, EU755295, EU755296, EU755297, EU755298, EU755299	Smith and Lee 2009		Chlamydomonadales		Chlorophyceae	Chlorophyta
Micromonas pusilla (Butcher) I.Manton & M.Parke	NC_012568	Worden et al. 2009		Mamiellales		Prasinophyceae	Chlorophyta
Micromonas sp.	NC_012575	Worden et al. 2009		Mamiellales		Prasinophyceae	Chlorophyta
Monomastix sp.	NC_012101	Turmel et al. 2009		Monomastigales		Prasinophyceae	Chlorophyta
Nephroselmis olivacea F.Stein	NC_000927	Turmel et al. 1999				Prasinophyceae	Chlorophyta
Ostreococcus tauri C.Courties & M.-J.Chrétiennot-Dinet	NC_008289	Robbens et al. 2007		Mamiellales		Prasinophyceae	Chlorophyta
Pycnococcus provasolii R.R.L.Guillard	NC_012097	Turmel et al. 2009				Prasinophyceae	Chlorophyta
Pyramimonas parkeae R.E.Norris & B.R.Pearson	NC_012099	Turmel et al. 2009		Pyramimonadales		Prasinophyceae	Chlorophyta
Chlorella variabilis Shihira & R.W.Krauss	NC_015359	Unpublished		Chlorellales		Trebouxiophyceae	Chlorophyta
Chlorella vulgaris Beyerinck [Beijerinck]	NC_001865	Wakasugi et al. 1997		Chlorellales		Trebouxiophyceae	Chlorophyta
Coccomyxa sp.	NC_015084	Smith et al. 2011				Trebouxiophyceae	Chlorophyta
Helicosporidium sp.	NC_008100	de Koning and Keeling 2006		Chlorellales		Trebouxiophyceae	Chlorophyta
Oocystis solitaria Wittrock	FJ968739	Turmel et al. 2009		Chlorellales		Trebouxiophyceae	Chlorophyta
Parachlorella kessleri (Fott & Nováková) Krienitz, E.H.Hegewald, Hepperle, V.Huss, T.Rohr & M.Wolf	NC_012978	Turmel et al. 2009				Trebouxiophyceae	Chlorophyta
Pedinomonas minor Korshikov	NC_016733	Turmel et al. 2009		Pedinomonadales		Trebouxiophyceae	Chlorophyta
Leptosira terrestris (F.E.Fritsch & R.P.John) Printz	NC_009681	de Cambiaire et al. 2007				Trebouxiophyceae	Chlorophyta
Bryopsis hypnoides Lamouroux	NC_013359	Lu et al. 2011		Bryopsidales		Ulvophyceae	Chlorophyta
Oltmannsiellopsis viridis (P.E.Hargraves & R.L.Steele) M.Chihara & I.Inouye	NC_008099	Pombert et al. 2006		Oltmannsiellopsidales		Ulvophyceae	Chlorophyta
Pseudendoclonium akinetum Tupa	NC_008114	Pombert et al. 2005		Ulotrichales		Ulvophyceae	Chlorophyta
Abies firma Siebold & Zucc.	FJ899565	Parks et al. 2009	Pinaceae	Pinales		Acrogymnospermae	Streptophyta
Agathis australis (D.Don) Loudon	JN627298-JN627349	Zhong et al. 2011	Araucariaceae	Araucariales		Acrogymnospermae	Streptophyta
Cathaya argyrophylla Chun & Kuang	NC_014589	Lin et al. 2010	Pinaceae	Pinales		Acrogymnospermae	Streptophyta
Cedrus deodara (Roxb. ex D. Don) G. Don	NC_014575	Lin et al. 2010	Pinaceae	Pinales		Acrogymnospermae	Streptophyta
Cephalotaxus wilsoniana Hayata	NC_016063	Wu et al. 2011	Taxaceae	Cupressales		Acrogymnospermae	Streptophyta
Cryptomeria japonica (Thunb. ex L. f.) D. Don	NC_010548	Hirao et al. 2008	Cupressaceae	Cupressales		Acrogymnospermae	Streptophyta
Cycas micronesica K.D.Hill	EU016802-EU016882	Jansen et al. 2007	Cycadaceae	Cycadales		Acrogymnospermae	Streptophyta
Cycas taitungensis	NC_009618	Wu et al. 2007	Cycadaceae	Cycadales		Acrogymnospermae	Streptophyta
Ephedra equisetina Bunge	NC_011954	Wu et al. 2009	Ephedraceae	Ephedrales		Acrogymnospermae	Streptophyta
Ginkgo biloba L.	DQ069337-DQ069702, EU016963-EU016982	Leebens-Mack et al. 2005, Jansen et al. 2007	Ginkgoaceae	Ginkgoales		Acrogymnospermae	Streptophyta
Gnetum parvifolium (Warb.) W.C. Cheng	NC_011942	Wu et al. 2009	Gnetaceae	Gnetales		Acrogymnospermae	Streptophyta
Halocarpus kirkii (F. Muell. ex Parl.) Quinn	JN627246-JN627297	Zhong et al. 2011	Podocarpaceae	Araucariales		Acrogymnospermae	Streptophyta
Keteleeria davidiana (Bertrand) Beissn.	NC_011930	Wu et al. 2009	Pinaceae	Pinales		Acrogymnospermae	Streptophyta
Larix decidua Mill.	NC_016058	Wu et al. 2011	Pinaceae	Pinales		Acrogymnospermae	Streptophyta
Larix occidentalis Nutt.	FJ899578	Parks et al. 2009	Pinaceae	Pinales		Acrogymnospermae	Streptophyta
Picea morrisonicola Hayata	NC_016069	Wu et al. 2011	Pinaceae	Pinales		Acrogymnospermae	Streptophyta
Picea sitchensis (Bong.) Carrière	NC_011152	Cronn et al. 2008	Pinaceae	Pinales		Acrogymnospermae	Streptophyta
Pinus albicaulis Engelm.	FJ899566	Parks et al. 2009	Pinaceae	Pinales		Acrogymnospermae	Streptophyta
Pinus aristata Engelm.	FJ899567	Parks et al. 2009	Pinaceae	Pinales		Acrogymnospermae	Streptophyta
Pinus armandii Franch.	FJ899568	Parks et al. 2009	Pinaceae	Pinales		Acrogymnospermae	Streptophyta
Pinus attenuata Lemmon	FJ899569	Parks et al. 2009	Pinaceae	Pinales		Acrogymnospermae	Streptophyta
Pinus ayacahuite C. Ehrenb. ex Schltdl.	FJ899570	Parks et al. 2009	Pinaceae	Pinales		Acrogymnospermae	Streptophyta
Pinus banksiana Lamb.	FJ899571	Parks et al. 2009	Pinaceae	Pinales		Acrogymnospermae	Streptophyta
Pinus canariensis C. Smith in Buch	FJ899572	Parks et al. 2009	Pinaceae	Pinales		Acrogymnospermae	Streptophyta
Pinus cembra L.	FJ899574	Parks et al. 2009	Pinaceae	Pinales		Acrogymnospermae	Streptophyta
Pinus contorta Douglas ex Loudon	NC_011153	Cronn et al. 2008	Pinaceae	Pinales		Acrogymnospermae	Streptophyta
Pinus flexilis E. James	FJ899576	Parks et al. 2009	Pinaceae	Pinales		Acrogymnospermae	Streptophyta
Pinus gerardiana Wall. ex D. Don	NC_011154	Cronn et al. 2008	Pinaceae	Pinales		Acrogymnospermae	Streptophyta
Pinus koraiensis Siebold & Zucc.	NC_004677	Wu et al. 2011	Pinaceae	Pinales		Acrogymnospermae	Streptophyta
Pinus krempfii Lecomte	NC_011155	Cronn et al. 2008	Pinaceae	Pinales		Acrogymnospermae	Streptophyta
Pinus lambertiana Douglas	NC_011156	Cronn et al. 2008	Pinaceae	Pinales		Acrogymnospermae	Streptophyta
Pinus leiophylla var chihuahuana (Engelm.) Shaw	FJ899575	Parks et al. 2009	Pinaceae	Pinales		Acrogymnospermae	Streptophyta
Pinus merkusii Jungh. & de Vriese	FJ899579	Parks et al. 2009	Pinaceae	Pinales		Acrogymnospermae	Streptophyta
Pinus monophylla Torr. & Frém.	NC_011158	Cronn et al. 2008	Pinaceae	Pinales		Acrogymnospermae	Streptophyta
Pinus monticola Douglas ex D. Don	FJ899580	Parks et al. 2009	Pinaceae	Pinales		Acrogymnospermae	Streptophyta
Pinus nelsonii Shaw	NC_011159	Cronn et al. 2008	Pinaceae	Pinales		Acrogymnospermae	Streptophyta
Pinus parviflora var pentaphylla (Mayr) Henry	FJ899581	Parks et al. 2009	Pinaceae	Pinales		Acrogymnospermae	Streptophyta
Pinus peuce Griseb.	FJ899582	Parks et al. 2009	Pinaceae	Pinales		Acrogymnospermae	Streptophyta
Pinus pinaster Aiton	FJ899583	Parks et al. 2009	Pinaceae	Pinales		Acrogymnospermae	Streptophyta
Pinus ponderosa P. Lawson & C. Lawson	FJ899555	Parks et al. 2009	Pinaceae	Pinales		Acrogymnospermae	Streptophyta
Pinus resinosa Aiton	FJ899556	Parks et al. 2009	Pinaceae	Pinales		Acrogymnospermae	Streptophyta
Pinus rzedowskii Madrigal & Caball. Del.	FJ899557	Parks et al. 2009	Pinaceae	Pinales		Acrogymnospermae	Streptophyta
Pinus sibirica Du Tour	FJ899558	Parks et al. 2009	Pinaceae	Pinales		Acrogymnospermae	Streptophyta
Pinus squamata X.W. Li	FJ899559	Parks et al. 2009	Pinaceae	Pinales		Acrogymnospermae	Streptophyta
Pinus strobus L.	FJ899560	Parks et al. 2009	Pinaceae	Pinales		Acrogymnospermae	Streptophyta
Pinus taeda L.	FJ899561	Parks et al. 2009	Pinaceae	Pinales		Acrogymnospermae	Streptophyta
Pinus thunbergii Parl.	NC_001631	Wakasugi et al. 1994	Pinaceae	Pinales		Acrogymnospermae	Streptophyta
Pinus torreyana subsp insularis J.R. Haller	FJ899563	Parks et al. 2009	Pinaceae	Pinales		Acrogymnospermae	Streptophyta
Pinus torreyana subsp torreyana Parry ex Carrière	FJ899564	Parks et al. 2009	Pinaceae	Pinales		Acrogymnospermae	Streptophyta
Podocarpus totara G. Benn. ex D. Don	JN627350-JN627401	Zhong et al. 2011	Podocarpaceae	Araucariales		Acrogymnospermae	Streptophyta
Pseudotsuga sinensis Dode	NC_016064	Wu et al. 2011	Pinaceae	Pinales		Acrogymnospermae	Streptophyta
Taiwania cryptomerioides Hayata	NC_016065	Wu et al. 2011	Cupressaceae	Cupressales		Acrogymnospermae	Streptophyta
Welwitschia mirabilis Hook. f.	NC_010654	McCoy et al. 2008	Welwitschiaceae	Welwitschiales		Acrogymnospermae	Streptophyta
Aethionema cordifolium DC.	NC_009265	unpublished	Brassicaceae	Brassicales	Eudicotyledoneae	Angiospermae	Streptophyta
Aethionema grandiflorum Boiss. et Hohen.	NC_009266	unpublished	Brassicaceae	Brassicales	Eudicotyledoneae	Angiospermae	Streptophyta
Ageratina adenophora (Spreng.) R.M. King & H. Rob.	NC_015621	Nie et al. 2012	Asteraceae	Asterales	Eudicotyledoneae	Angiospermae	Streptophyta
Anethum graveolens L.	EU016721-EU016801	Jansen et al., 2007	Apiaceae	Apiales	Eudicotyledoneae	Angiospermae	Streptophyta
Anredera baselloides Kunth	HQ620718, HQ620729, HQ620741, HQ620751, HQ620770, HQ620781, HQ620791, HQ620802, HQ620813, HQ620819, HQ620830, HQ620897, HQ620906, HQ620915, HQ620922, HQ620933, HQ620942, HQ620950, HQ620959, HQ620969, HQ620978, HQ620985, HQ620993, HQ621003, HQ621014, HQ621025, HQ621036, HQ621045, HQ621149, HQ621159, HQ621169, HQ621180, HQ621198, HQ621209, HQ621219, HQ621229, HQ621240, HQ621250, HQ621261, HQ621270,…	Arakaki et al. 2011	Basllaceae	Caryophyllales	Eudicotyledoneae	Angiospermae	Streptophyta
Anthriscus cerefolium (L.) Hoffm.	NC_015113	unpublished	Apiaceae	Apiales	Eudicotyledoneae	Angiospermae	Streptophyta
Antirrhinum majus L.	GQ996966-GQ997048	Moore et al. 2010	Plantaginaceae	Lamiales	Eudicotyledoneae	Angiospermae	Streptophyta
Arabidopsis thaliana (L.) Heynh.	NC_000932	Sato et al. 1999	Brassicaceae	Brassicales	Eudicotyledoneae	Angiospermae	Streptophyta
Arabis hirsuta (L.) Scop.	NC_009268	Unpublished	Brassicaceae	Brassicales	Eudicotyledoneae	Angiospermae	Streptophyta
Arbutus unedo L.	NC_016675	Unpublished	Ericaceae	Ericales	Eudicotyledoneae	Angiospermae	Streptophyta
Atropa belladonna L.	NC_004561	Schmitz-Linneweber et al. 2002	Solanaecae	Solanales	Eudicotyledoneae	Angiospermae	Streptophyta
Aucuba japonica Thunb.	GQ997049-GQ997131	Moore et al. 2010	Garyyaceae	Garryales	Eudicotyledoneae	Angiospermae	Streptophyta
Barbarea verna (Mill.) Asch.	NC_009269	Unpublished	Brassicaceae	Brassicales	Eudicotyledoneae	Angiospermae	Streptophyta
Berberidopsis corallina Hook.f.	EU002158, EU002171, EU002201, EU002274, EU002295, EU002385,EU002466, GQ997932-GQ998004	Moore et al. 2010	Berberidopsidaceae	Berberidopsidales	Eudicotyledoneae	Angiospermae	Streptophyta
Blossfeldia liliputana Werderm.	HQ620719, HQ620730, HQ620742, HQ620752, HQ620771, HQ620782, HQ620792, HQ620803, HQ620820, HQ620907, HQ620923, HQ620960, HQ620994, HQ621004, HQ621015, HQ621026, HQ621037, HQ621046, HQ621150, HQ621160, HQ621170, HQ621181, HQ621190, HQ621199, HQ621210, HQ621220, HQ621230, HQ621241, HQ621251, HQ621271, HQ621281, HQ621293, HQ621303, HQ621312, HQ621323, HQ621334, HQ621343, HQ621353, HQ621364, HQ621375,…	Arakaki et al. 2011	Cactaceae	Caryophyllales	Eudicotyledoneae	Angiospermae	Streptophyta
Boea hygrometrica (Bunge) R.Br.	NC_016468	Zhang et al. 2011	Gesneriaceae	Lamiales	Eudicotyledoneae	Angiospermae	Streptophyta
Bulnesia arborea (Jacq.) Engl.	EU002159, EU002172, EU002205, EU002275, EU002299, EU002388, EU002478, GQ998005-GQ998073	Moore et al. 2010	Zygophyllaceae	Zygophyllales	Eudicotyledoneae	Angiospermae	Streptophyta
Buxus microphylla Siebold & Zucc.	NC_009599	Hansen et al. 2007	Buxaceae	Buxales	Eudicotyledoneae	Angiospermae	Streptophyta
Capsella bursa-pastoris (L.) Medik.	NC_009270	Unpublished	Brassicaceae	Brassicales	Eudicotyledoneae	Angiospermae	Streptophyta
Carica papaya L.	NC_010323	Unpublished	Caricaceae	Brassicales	Eudicotyledoneae	Angiospermae	Streptophyta
Castanea mollissima Blume	NC_014674	Jansen et al. 2011	Fagaceae	Fagales	Eudicotyledoneae	Angiospermae	Streptophyta
Cicer arietinum L.	NC_011163	Jansen et al. 2008	Fabaceae	Fabales	Eudicotyledoneae	Angiospermae	Streptophyta
Citrus sinensis Osbeck	NC_008334	Bausher et al. (2006)	Rutaceae	Sapindales	Eudicotyledoneae	Angiospermae	Streptophyta
Coffea arabica L.	NC_008535	Samson et al., 2007	Rubiaceae	Gentianales	Eudicotyledoneae	Angiospermae	Streptophyta
Cornus florida L.	EU002157, EU002175, EU002215, EU002276, EU002311, EU002377, EU002491, GQ998074-GQ998146	Moore et al. 2010	Cornaceae	Cornales	Eudicotyledoneae	Angiospermae	Streptophyta
Corynocarpus laevigatus J.R. Forst. & G. Forst.	NC_014807	Atherton et al. 2010	Corynocarpaceae	Cucurbitales	Eudicotyledoneae	Angiospermae	Streptophyta
Crithmum maritimum L.	NC_015804	Unpublished	Apiaceae	Apiales	Eudicotyledoneae	Angiospermae	Streptophyta
Crucihimalaya wallichii Al-Shehbaz	NC_009271	Unpublished	Brassicaceae	Brassicales	Eudicotyledoneae	Angiospermae	Streptophyta
Cucumis melo L.	NC_015983	Rodriguez-Moreno et al. 2011	Cucurbitaceae	Cucurbitales	Eudicotyledoneae	Angiospermae	Streptophyta
Cucumis sativus L.	NC_007144	Plader et al. 2007	Cucurbitaceae	Cucurbitales	Eudicotyledoneae	Angiospermae	Streptophyta
Cuscuta exaltata Engelm.	NC_009963	McNeal et al. 2007	Convolvulaceae	Solanales	Eudicotyledoneae	Angiospermae	Streptophyta
Cuscuta gronovii Willd. ex Roem. & Schult.	NC_009765	Funk et al. 2007	Convolvulaceae	Solanales	Eudicotyledoneae	Angiospermae	Streptophyta
Cuscuta obtusiflora Kunth	NC_009949	McNeal et al. 2007	Convolvulaceae	Solanales	Eudicotyledoneae	Angiospermae	Streptophyta
Cuscuta reflexa Roxb.	NC_009766	Funk et al. 2007	Convolvulaceae	Solanales	Eudicotyledoneae	Angiospermae	Streptophyta
Daucus carota L.	NC_008325	Ruhlman et al. 2006	Apiaceae	Apiales	Eudicotyledoneae	Angiospermae	Streptophyta
Davidia involucrata Baill.	HM100286, HM100288, HM100290, HM100292, HM100294, HM100296, HM100298, HM100300, HM100302, HM100304, HM100306, HM100308, HM100310, HM100312, HM100314, HM100316, HM100318, HM100320, HM100322, HM100324, HM100326, HM100328, HM100330, HM100334, HM100336, HM100338, HM100340, HM100342, HM100344, HM100346, HM100348, HM100350, HM100352, HM100354, HM100356, HM100358, HM100360, HM100362, HM100364, HM100366,…	Li and Zhang 2010	Cornaceae	Cornales	Eudicotyledoneae	Angiospermae	Streptophyta
Didierea madagascariensis Baill.	HQ620720, HQ620731, HQ620743, HQ620753, HQ620772, HQ620783, HQ620793, HQ620804, HQ620814, HQ620821, HQ620831, HQ620898, HQ620908, HQ620916, HQ620924, HQ620934, HQ620943, HQ620951, HQ620961, HQ620970, HQ620979, HQ620986, HQ620995, HQ621005, HQ621016, HQ621027, HQ621038, HQ621047, HQ621151, HQ621161, HQ621171, HQ621182, HQ621191, HQ621200, HQ621211, HQ621221, HQ621231, HQ621242, HQ621252, HQ621262,…	Arakaki et al. 2011	Didiereaceae	Caryophyllales	Eudicotyledoneae	Angiospermae	Streptophyta
Dillenia indica L.	GQ997132-GQ997214	Moore et al. 2010	Dilleniaceae	Unplaced	Eudicotyledoneae	Angiospermae	Streptophyta
Draba nemorosa L.	NC_009272	Unpublished	Brassicaceae	Brassicales	Eudicotyledoneae	Angiospermae	Streptophyta
Ehretia acuminata R.Br.	GQ997215-GQ997297	Moore et al. 2010	Boraginaceae	Unplaced	Eudicotyledoneae	Angiospermae	Streptophyta
Eleutherococcus senticosus (Rupr. ex Maxim.) Maxim.	NC_016430	Yi et al. 2012	Araliaceae	Apiales	Eudicotyledoneae	Angiospermae	Streptophyta
Epifagus virginiana (L.) W.P.C.Barton	NC_001568	Wolfe, Morden and Palmer 1992	Orobanchaceae	Lamiales	Eudicotyledoneae	Angiospermae	Streptophyta
Erodium carvifolium Boiss. & Reut.	NC_015083	Blazier, Guisinger, and Jansen 2011	Geraniaceae	Geraniales	Eudicotyledoneae	Angiospermae	Streptophyta
Erodium texanum A. Gray	NC_014569	Guisinger et al. 2011	Geraniaceae	Geraniales	Eudicotyledoneae	Angiospermae	Streptophyta
Eucalyptus globulus Labill.	NC_008115	Steane 2005	Myrtaceae	Myrtales	Eudicotyledoneae	Angiospermae	Streptophyta
Eucalyptus grandis W. Hill	NC_014570	Paiva et al. 2011	Myrtaceae	Myrtales	Eudicotyledoneae	Angiospermae	Streptophyta
Euonymus americanus L.	EU002160, EU002170, EU002193, EU002277, EU002321, EU002409, EU002500, GQ998147-GQ998219	Moore et al. 2010	Celastraceae	Celastrales	Eudicotyledoneae	Angiospermae	Streptophyta
Fagopyrum esculentum Moench	NC_010776	Logacheva et al. 2008	Polygonaceae	Caryophyllales	Eudicotyledoneae	Angiospermae	Streptophyta
Ficus sp.	EU002161, EU002177, EU002224, EU002278, EU002322, EU002410, EU002501, GQ998220-GQ998291	Moore et al. 2010	Moraceae	Rosales	Eudicotyledoneae	Angiospermae	Streptophyta
Fragaria vesca L.	NC_015206	Shulaev et al. 2011	Rosaceae	Rosales	Eudicotyledoneae	Angiospermae	Streptophyta
Franklinia alatamaha Bartr. ex Marshall	HM100287, HM100289, HM100291, HM100293, HM100295, HM100297, HM100299, HM100301, HM100303, HM100305, HM100307, HM100309, HM100311, HM100313, HM100315, HM100317, HM100319, HM100321, HM100323, HM100325, HM100327, HM100329, HM100331, HM100332, HM100333, HM100335, HM100337, HM100339, HM100341, HM100343, HM100345, HM100347, HM100349, HM100351, HM100353, HM100355, HM100357, HM100359, HM100361, HM100363,…	Li and Zhang 2010	Theaceae	Ericales	Eudicotyledoneae	Angiospermae	Streptophyta
Geranium palmatum Cav.	NC_014573	Guisinger et al. 2011	Geraniaceae	Geraniales	Eudicotyledoneae	Angiospermae	Streptophyta
Glycine max Merr.	NC_007942	Saski et al. 2005	Fabaceae	Fabales	Eudicotyledoneae	Angiospermae	Streptophyta
Gossypium arboreum L.	NC_016712	Xu et al. 2012	Malvaceae	Malvales	Eudicotyledoneae	Angiospermae	Streptophyta
Gossypium barbadense L.	NC_008641	Ibrahim, Azuma, and Sakamoto 2006	Malvaceae	Malvales	Eudicotyledoneae	Angiospermae	Streptophyta
Gossypium darwinii G. Watt	NC_016670	Xu et al. 2012	Malvaceae	Malvales	Eudicotyledoneae	Angiospermae	Streptophyta
Gossypium herbaceum subsp. africanum	NC_016692	Xu et al. 2012	Malvaceae	Malvales	Eudicotyledoneae	Angiospermae	Streptophyta
Gossypium hirsutum L.	NC_007944	Lee et al. 2006	Malvaceae	Malvales	Eudicotyledoneae	Angiospermae	Streptophyta
Gossypium mustelinum Miers ex G. Watt	NC_016711	Xu et al. 2012	Malvaceae	Malvales	Eudicotyledoneae	Angiospermae	Streptophyta
Gossypium raimondii Ulbr.	NC_016668	Xu et al. 2012	Malvaceae	Malvales	Eudicotyledoneae	Angiospermae	Streptophyta
Gossypium thurberi Tod.	NC_015204	Unpublished	Malvaceae	Malvales	Eudicotyledoneae	Angiospermae	Streptophyta
Gossypium tomentosum Nutt. ex Seem.	NC_016690	Xu et al. 2012	Malvaceae	Malvales	Eudicotyledoneae	Angiospermae	Streptophyta
Guizotia abyssinica (L. f.) Cass.	NC_010601	Dempewolf et al. 2010	Asteraceae	Asterales	Eudicotyledoneae	Angiospermae	Streptophyta
Gunnera manicata Linden ex André	EU002162, EU002179, EU002226, EU002279, EU002325, EU002413, EU002504, GQ998292-GQ998364	Moore et al. 2010	Gunneraceae	Gunnerales	Eudicotyledoneae	Angiospermae	Streptophyta
Helianthus annuus L.	NC_007977	Jansen et al., 2007	Asteraceae	Asterales	Eudicotyledoneae	Angiospermae	Streptophyta
Heuchera sanguinea Engelm.	EU002163, EU002180, EU002228, EU002280, EU002327, EU002415, EU002506, GQ998365-GQ998437	Moore et al. 2010	Saxifragaceae	Saxifragales	Eudicotyledoneae	Angiospermae	Streptophyta
Hevea brasiliensis (Willd. ex A. Juss.) Müll. Arg.	NC_015308	Tangphatsornruang et al. 2011	Euphorbiaceae	Malpighiales	Eudicotyledoneae	Angiospermae	Streptophyta
Hydrocotyle sp.	NC_015818	Unpublished	Araliaceae	Apiales	Eudicotyledoneae	Angiospermae	Streptophyta
Ilex cornuta Lindl. & Paxton	GQ997298-GQ997380	Moore et al. 2010	Aquifoliaceae	Aquifoliales	Eudicotyledoneae	Angiospermae	Streptophyta
Ipomoea purpurea (L.) Roth	NC_009808	McNeal et al. 2007	Convolvulaceae	Solanales	Eudicotyledoneae	Angiospermae	Streptophyta
Jacobaea vulgaris Gaertn.	NC_015543	Doorduin et al. 2011	Asteraceae	Asterales	Eudicotyledoneae	Angiospermae	Streptophyta
Jasminum nudiflorum Lindl.	NC_008407	Lee et al. 2007	Oleaceae	Lamiales	Eudicotyledoneae	Angiospermae	Streptophyta
Jatropha curcas L.	NC_012224	Asif et al. 2010	Euphorbiaceae	Malpighiales	Eudicotyledoneae	Angiospermae	Streptophyta
Lactuca sativa L.	NC_007578	Timme et al. 2007	Asteraceae	Asterales	Eudicotyledoneae	Angiospermae	Streptophyta
Lathyrus sativus L.	NC_014063	Magee et al. 2010	Fabaceae	Fabales	Eudicotyledoneae	Angiospermae	Streptophyta
Lepidium virginicum L.	NC_009273	Unpublished	Brassicaceae	Brassicales	Eudicotyledoneae	Angiospermae	Streptophyta
Liquidambar styraciflua L.	EU002164, EU002182, EU002239, EU002281, EU002341, EU002429, EU002519, GQ998438-GQ998510	Moore et al. 2010	Altingiaceae	Saxifragales	Eudicotyledoneae	Angiospermae	Streptophyta
Lobularia maritima (L.) Desvaux	NC_009274	Unpublished	Brassicaceae	Brassicales	Eudicotyledoneae	Angiospermae	Streptophyta
Lonicera japonica Thunb.	GQ997381-GQ997463	Moore et al. 2010	Caprifoliaceae	Dipsacales	Eudicotyledoneae	Angiospermae	Streptophyta
Lotus corniculatus L.	NC_002694	Kato et al. 2000	Fabaceae	Fabales	Eudicotyledoneae	Angiospermae	Streptophyta
Maihuenia poeppigii (Otto & Pfeiff.) F.A.C. Weber ex K. Schum.	HQ620721, HQ620732, HQ620744, HQ620754, HQ620773, HQ620784, HQ620794, HQ620805, HQ620822, HQ620899, HQ620909, HQ620917, HQ620925, HQ620935, HQ620944, HQ620952, HQ620962, HQ620971, HQ620980, HQ620987, HQ620996, HQ621006, HQ621017, HQ621028, HQ621039, HQ621048, HQ621152, HQ621162, HQ621172, HQ621183, HQ621192, HQ621201, HQ621212, HQ621222, HQ621232, HQ621243, HQ621253, HQ621263, HQ621273, HQ621283,…	Arakaki et al. 2011	Cactaceae	Caryophyllales	Eudicotyledoneae	Angiospermae	Streptophyta
Manihot esculenta Crantz	NC_010433	Daniell et al. 2008	Euphorbiaceae	Malpighiales	Eudicotyledoneae	Angiospermae	Streptophyta
Medicago truncatula Gaertn.	NC_003119	Matsushima et al. 2008	Fabaceae	Fabales	Eudicotyledoneae	Angiospermae	Streptophyta
Megaleranthis saniculifolia Ohwi	NC_012615	Kim et al. 2009	Ranunculaceae	Ranunculales	Eudicotyledoneae	Angiospermae	Streptophyta
Meliosma aff. cuneifolia Franch.	GQ997464-GQ997546	Moore et al. 2010	Sabiaceae	Unplaced	Eudicotyledoneae	Angiospermae	Streptophyta
Millettia pinnata (L.) Panigrahi	NC_016708	Kazakoff et al. 2012	Fabaceae	Fabales	Eudicotyledoneae	Angiospermae	Streptophyta
Mollugo verticillata L.	HQ620722, HQ620733, HQ620745, HQ620755, HQ620774, HQ620785, HQ620795, HQ620806, HQ620815, HQ620823, HQ620832, HQ620900, HQ620910, HQ620918, HQ620926, HQ620936, HQ620945, HQ620953, HQ620963, HQ620972, HQ620981, HQ620988, HQ620997, HQ621007, HQ621018, HQ621029, HQ621040, HQ621153, HQ621163, HQ621173, HQ621184, HQ621193, HQ621202, HQ621213, HQ621223, HQ621233, HQ621244, HQ621254, HQ621264, HQ621274,…	Arakaki et al. 2011	Molluginaceae	Caryophyllales	Eudicotyledoneae	Angiospermae	Streptophyta
Monsonia speciosa L.	NC_014582	Guisinger et al. 2011	Geraniaceae	Geraniales	Eudicotyledoneae	Angiospermae	Streptophyta
Morus indica L.	NC_008359	Ravi et al. 2006	Moraceae	Rosales	Eudicotyledoneae	Angiospermae	Streptophyta
Nandina domestica Thunb.	NC_008336	Moore et al. 2006	Berberidaceae	Ranunculales	Eudicotyledoneae	Angiospermae	Streptophyta
Nasturtium officinale R.Br.	NC_009275	Unpublished	Brassicaceae	Brassicales	Eudicotyledoneae	Angiospermae	Streptophyta
Nelumbo lutea Willd.	NC_015605	Unpublished	Nelumbonaceae	Proteales	Eudicotyledoneae	Angiospermae	Streptophyta
Nelumbo nucifera Gaertn.	NC_015610	Unpublished	Nelumbonaceae	Proteales	Eudicotyledoneae	Angiospermae	Streptophyta
Nerium oleander L.	GQ997630-GQ997712	Moore et al. 2010	Apocynaceae	Gentianales	Eudicotyledoneae	Angiospermae	Streptophyta
Nicotiana sylvestris Speg. & S. Comes	NC_007500	Yukawa, Tsudzuki, Sugiura 2006	Solanaecae	Solanales	Eudicotyledoneae	Angiospermae	Streptophyta
Nicotiana tabacum L.	NC_001879	Shinozaki et al. 1986	Solanaecae	Solanales	Eudicotyledoneae	Angiospermae	Streptophyta
Nicotiana tomentosiformis Goodsp.	NC_007602	Yukawa, Tsudzuki, Sugiura 2006	Solanaecae	Solanales	Eudicotyledoneae	Angiospermae	Streptophyta
Nicotiana undulata Ruiz & Pav.	NC_016068	Thyssen, Svab, and Maliga 2012	Solanaecae	Solanales	Eudicotyledoneae	Angiospermae	Streptophyta
Oenothera argillicola Mack.	NC_010358	Greiner et al. 2008	Onagraceae	Myrtales	Eudicotyledoneae	Angiospermae	Streptophyta
Oenothera biennis L.	NC_010361	Greiner et al. 2008	Onagraceae	Myrtales	Eudicotyledoneae	Angiospermae	Streptophyta
Oenothera elata Kunth	NC_002693	Hupfer et al. 2000	Onagraceae	Myrtales	Eudicotyledoneae	Angiospermae	Streptophyta
Oenothera glazioviana Micheli	NC_010360	Greiner et al. 2008	Onagraceae	Myrtales	Eudicotyledoneae	Angiospermae	Streptophyta
Oenothera parviflora L.	NC_010362	Greiner et al. 2008	Onagraceae	Myrtales	Eudicotyledoneae	Angiospermae	Streptophyta
Olea europaea subsp. cuspidata (Wall. ex G. Don) Cif.	NC_015604	Besnard et al. 2011	Oleaceae	Lamiales	Eudicotyledoneae	Angiospermae	Streptophyta
Olea europaea subsp. europaea	NC_015401	Besnard et al. 2011	Oleaceae	Lamiales	Eudicotyledoneae	Angiospermae	Streptophyta
Olea europaea subsp. maroccana (Greuter & Burdet) P. Vargas	NC_015623	Besnard et al. 2011	Oleaceae	Lamiales	Eudicotyledoneae	Angiospermae	Streptophyta
Olea woodiana Knobl.	NC_015608	Besnard et al. 2011	Oleaceae	Lamiales	Eudicotyledoneae	Angiospermae	Streptophyta
Olimarabidopsis pumila Al-Shehbaz	NC_009267	Unpublished	Brassicaceae	Brassicales	Eudicotyledoneae	Angiospermae	Streptophyta
Opuntia decumbens Salm-Dyck	HQ620723, HQ620734, HQ620746, HQ620775, HQ620786, HQ620796, HQ620807, HQ620824, HQ620833, HQ620901, HQ620911, HQ620927, HQ620937, HQ620946, HQ620954, HQ620964, HQ620973, HQ620989, HQ620998, HQ621008, HQ621019, HQ621030, HQ621049, HQ621154, HQ621164, HQ621174, HQ621185, HQ621194, HQ621203, HQ621214, HQ621234, HQ621245, HQ621255, HQ621275, HQ621285, HQ621297, HQ621307, HQ621316, HQ621327, HQ621357,…	Arakaki et al. 2011	Cactaceae	Caryophyllales	Eudicotyledoneae	Angiospermae	Streptophyta
Oxalis latifolia Kunth	EU002165, EU002186, EU002248, EU002282, EU002350, EU002438, EU002528, GQ998511-GQ998580	Moore et al. 2010	Oxalidaceae	Oxalidales	Eudicotyledoneae	Angiospermae	Streptophyta
Oxypolis greenmanii Mathias & Constance	NC_015832	Unpublished	Apiaceae	Apiales	Eudicotyledoneae	Angiospermae	Streptophyta
Panax ginseng C. A. Mey.	NC_006290	Kim & Lee 2004	Arailiaceae	Apiales	Eudicotyledoneae	Angiospermae	Streptophyta
Parthenium argentatum A. Gray	NC_013553	Kumar et al. 2009	Asteraceae	Asterales	Eudicotyledoneae	Angiospermae	Streptophyta
Passiflora biflora Lam.	EU017064-EU017138	Jansen et al., 2007	Passifloraceae	Malpighiales	Eudicotyledoneae	Angiospermae	Streptophyta
Pelargonium x hortorum L.H. Bailey	NC_008454	Chumley et al. 2006	Geraniaceae	Geraniales	Eudicotyledoneae	Angiospermae	Streptophyta
Pentactina rupicola T. Nakai	NC_016921	Unpublished	Rosaceae	Rosales	Eudicotyledoneae	Angiospermae	Streptophyta
Pereskia saccharosa Griseb.	HQ620727, HQ620738, HQ620779, HQ620800, HQ620811, HQ620818, HQ620828, HQ620905, HQ620931, HQ620941, HQ620958, HQ620968, HQ620977, HQ621012, HQ621023, HQ621034, HQ621053, HQ621207, HQ621227, HQ621238, HQ621259, HQ621268, HQ621289, HQ621320, HQ621331, HQ621350, HQ621361, HQ621372, HQ621383, HQ621402, HQ621411, HQ621422, HQ621433, HQ621444, HQ621464, HQ621505, HQ621516, HQ621527, HQ621538, HQ621549,…	Arakaki et al. 2011	Cactaceae	Caryophyllales	Eudicotyledoneae	Angiospermae	Streptophyta
Pereskiopsis diguetii (F.A.C. Weber) Britton & Rose	HQ620725, HQ620736, HQ620748, HQ620757, HQ620777, HQ620788, HQ620798, HQ620809, HQ620826, HQ620835, HQ620903, HQ620913, HQ620920, HQ620929, HQ620939, HQ620948, HQ620956, HQ620966, HQ620975, HQ620983, HQ620991, HQ621000, HQ621010, HQ621021, HQ621032, HQ621042, HQ621051, HQ621156, HQ621166, HQ621176, HQ621187, HQ621196, HQ621205, HQ621216, HQ621225, HQ621236, HQ621247, HQ621257, HQ621266, HQ621277,…	Arakaki et al. 2011	Cactaceae	Caryophyllales	Eudicotyledoneae	Angiospermae	Streptophyta
Petroselinum crispum (Mill.) Fuss	NC_015821	Unpublished	Apiaceae	Apiales	Eudicotyledoneae	Angiospermae	Streptophyta
Phaseolus vulgaris L.	NC_009259	Guo et al. 2007	Fabaceae	Fabales	Eudicotyledoneae	Angiospermae	Streptophyta
Phoenix dactylifera L.	NC_013991	Yang et al. 2010	Arecaceae	Arecales	Eudicotyledoneae	Angiospermae	Streptophyta
Phoradendron leucarpum (Raf.) Reveal & M.C.Johnst.	GQ997713-GQ997781	Moore et al. 2010	Santalaceae	Santalales	Eudicotyledoneae	Angiospermae	Streptophyta
Pisum sativum L.	NC_014057	Magee et al. 2010	Fabaceae	Fabales	Eudicotyledoneae	Angiospermae	Streptophyta
Platanus occidentalis L.	NC_008335	Moore et al. 2006	Platanaceae	Proteales	Eudicotyledoneae	Angiospermae	Streptophyta
Plumbago auriculata Lam.	EU002166, EU002187, EU002252, EU002283, EU002354, EU002442, EU002532, GQ998581-GQ998652	Moore et al. 2010	Plumbaginaceae	Caryophyllales	Eudicotyledoneae	Angiospermae	Streptophyta
Populus alba L.	NC_008235	Okumura et al. 2006	Salicaceae	Malpighiales	Eudicotyledoneae	Angiospermae	Streptophyta
Populus trichocarpa Torr. et Gray	NC_009143	Tuskan et al. 2006	Salicaceae	Malpighiales	Eudicotyledoneae	Angiospermae	Streptophyta
Portulaca oleracea L.	HQ620726, HQ620737, HQ620749, HQ620758, HQ620778, HQ620789, HQ620799, HQ620810, HQ620817, HQ620827, HQ620836, HQ620904, HQ620914, HQ620921, HQ620930, HQ620940, HQ620949, HQ620957, HQ620967, HQ620976, HQ620984, HQ620992, HQ621001, HQ621011, HQ621022, HQ621033, HQ621043, HQ621052, HQ621157, HQ621167, HQ621177, HQ621188, HQ621206, HQ621217, HQ621226, HQ621237, HQ621248, HQ621258, HQ621267, HQ621278,…	Arakaki et al. 2011	Portulacaceae	Caryophyllales	Eudicotyledoneae	Angiospermae	Streptophyta
Portulacaria afra Jacq.	HQ620724, HQ620735, HQ620747, HQ620756, HQ620776, HQ620787, HQ620797, HQ620808, HQ620816, HQ620825, HQ620834, HQ620902, HQ620912, HQ620919, HQ620928, HQ620938, HQ620947, HQ620955, HQ620965, HQ620974, HQ620982, HQ620990, HQ620999, HQ621009, HQ621020, HQ621031, HQ621041, HQ621050, HQ621155, HQ621165, HQ621175, HQ621186, HQ621195, HQ621204, HQ621215, HQ621224, HQ621235, HQ621246, HQ621256, HQ621265,…	Arakaki et al. 2011	Didiereaceae	Caryophyllales	Eudicotyledoneae	Angiospermae	Streptophyta
Prunus persica (L.) Batsch	NC_014697	Jansen et al. 2011	Rosaceae	Rosales	Eudicotyledoneae	Angiospermae	Streptophyta
Pyrus pyrifolia (Burm. f.) Nakai	NC_015996	Terkami et al. 2012	Rosaceae	Rosales	Eudicotyledoneae	Angiospermae	Streptophyta
Quercus nigra L.	EU002167, EU002188, EU002254, EU002284, EU002357, EU002445, EU002535, GQ998653-GQ998724	Moore et al. 2010	Fagaceae	Fagales	Eudicotyledoneae	Angiospermae	Streptophyta
Ranunculus macranthus Scheele	NC_008796	Leebens-Mack et al. 2005	Ranunculaceae	Ranunculales	Eudicotyledoneae	Angiospermae	Streptophyta
Rhododendron simsii Planch.	GQ997782-GQ997859	Moore et al. 2010	Ericaceae	Ericales	Eudicotyledoneae	Angiospermae	Streptophyta
Ricinus communis L.	NC_016736	Rivarola et al. 2011	Euphorbiaceae	Malpighiales	Eudicotyledoneae	Angiospermae	Streptophyta
Scaevola aemula R.Br.	EU017139-EU017217	Jansen et al. 2007	Goodeniaceae	Asterales	Eudicotyledoneae	Angiospermae	Streptophyta
Sesamum indicum L.	NC_016433	Yi and Kim 2012	Pedaliaceae	Lamiales	Eudicotyledoneae	Angiospermae	Streptophyta
Silene conica L.	NC_016729	Sloan et al. 2012	Caryophyllaceae	Caryophyllales	Eudicotyledoneae	Angiospermae	Streptophyta
Silene latifolia Poir.	NC_016730	Sloan et al. 2012	Caryophyllaceae	Caryophyllales	Eudicotyledoneae	Angiospermae	Streptophyta
Silene noctiflora L.	NC_016728	Sloan et al. 2012	Caryophyllaceae	Caryophyllales	Eudicotyledoneae	Angiospermae	Streptophyta
Silene vulgaris (Moench) Garcke	NC_016727	Sloan et al. 2012	Caryophyllaceae	Caryophyllales	Eudicotyledoneae	Angiospermae	Streptophyta
Solanum bulbocastanum Dunal	NC_007943	Daniell et al. 2006	Solanaecae	Solanales	Eudicotyledoneae	Angiospermae	Streptophyta
Solanum lycopersicum L.	NC_007898	Daniell et al. 2006	Solanaecae	Solanales	Eudicotyledoneae	Angiospermae	Streptophyta
Solanum tuberosum L.	NC_008096	Chung et al. 2006	Solanaecae	Solanales	Eudicotyledoneae	Angiospermae	Streptophyta
Spinacia oleracea L.	NC_002202	Schmitz-Linneweber et al. 2001	Amaranthaceae	Caryophyllales	Eudicotyledoneae	Angiospermae	Streptophyta
Staphylea colchica Steven	EU002168, EU002189, EU002261, EU002285, EU002364, EU002453, EU002543, GQ998725-GQ998796	Moore et al. 2010	Staphyleaceae	Crossosomatales	Eudicotyledoneae	Angiospermae	Streptophyta
Theobroma cacao	NC_014676	Unpublished	Malvaceae	Malvales	Eudicotyledoneae	Angiospermae	Streptophyta
Trachelium caeruleum L.	NC_010442	Haberle et al. 2008	Campanulaceae	Asterales	Eudicotyledoneae	Angiospermae	Streptophyta
Trifolium subterraneum L.	NC_011828	Cai et al. 2008	Fabaceae	Fabales	Eudicotyledoneae	Angiospermae	Streptophyta
Trochodendron aralioides Siebold & Zucc.	EU002169, EU002269, EU002372, EU002461, EU002551, GQ998797-GQ998871	Moore et al. 2010	Trochodendraceae	Trochodendrales	Eudicotyledoneae	Angiospermae	Streptophyta
Vigna radiata (L.) R. Wilczek	NC_013843	Tangphatsornruang et al. 2010	Fabaceae	Fabales	Eudicotyledoneae	Angiospermae	Streptophyta
Vitis vinifera L.	NC_007957	Jansen et al. 2006	Vitaceae	Vitales	Eudicotyledoneae	Angiospermae	Streptophyta
Weingartia kargliana Rausch	HQ620728, HQ620740, HQ620750, HQ620780, HQ620790, HQ620801, HQ620812, HQ620829, HQ620837, HQ620932, HQ621002, HQ621013, HQ621024, HQ621035, HQ621044, HQ621054, HQ621158, HQ621168, HQ621179, HQ621189, HQ621197, HQ621208, HQ621218, HQ621228, HQ621239, HQ621249, HQ621260, HQ621269, HQ621279, HQ621291, HQ621301, HQ621310, HQ621321, HQ621332, HQ621341, HQ621351, HQ621362, HQ621373, HQ621384, HQ621412,…	Arakaki et al. 2011	Cactaceae	Caryophyllales	Eudicotyledoneae	Angiospermae	Streptophyta
Ximenia americana L.	GQ997860-GQ997931	Moore et al. 2010	Olacaceae	Santalales	Eudicotyledoneae	Angiospermae	Streptophyta
Calycanthus floridus L.	NC_004993	Goremykin et al. 2003	Calycanthaceae	Laurales	Magnoliidae	Angiospermae	Streptophyta
Drimys granadensis L. f.	NC_008456	Cai et al. 2006	Winteraceae	Canellales	Magnoliidae	Angiospermae	Streptophyta
Liriodendron tulipifera L.	NC_008326	Cai et al. 2006	Magnoliaceae	Magnoliales	Magnoliidae	Angiospermae	Streptophyta
Magnolia kwangsiensis Figlar & Noot.	NC_015892	Kuang et al. 2011	Magnoliaceae	Magnoliales	Magnoliidae	Angiospermae	Streptophyta
Piper cenocladum Diels	NC_008457	Cai et al. 2006	Piperaceae	Piperales	Magnoliidae	Angiospermae	Streptophyta
Abolboda macrostachya Spruce ex Malme	HQ180399, HQ180442, HQ180485, HQ180528, HQ180571, HQ180614, HQ180657, HQ180774, HQ180809, HQ180890, HQ180931, HQ180975, HQ181018, HQ181139, HQ181182, HQ181268, HQ181311, HQ181348, HQ181391, HQ181435, HQ181479, HQ181563, HQ181604, HQ181647, HQ181690, HQ181734, HQ181816, HQ181859, HQ181901, HQ181944, HQ181987, HQ182031, HQ182073, HQ182116, HQ182157, HQ182200, HQ182242, HQ182285, HQ182326, HQ182370,…	Givnish et al. 2010	Xyridaceae	Poales	Monocotyledoneae	Angiospermae	Streptophyta
Acidosasa purpurea (J.R.Xue & T.P.Yi) Keng f.	NC_015820	Zhang et al. 2011	Poaceae	Poales	Monocotyledoneae	Angiospermae	Streptophyta
Acorus americanus (Raf.) Raf.	NC_010093	Leebens-Mack et al. 2005, Jansen et al. 2007	Acoraceae	Acorales	Monocotyledoneae	Angiospermae	Streptophyta
Acorus calamus L.	NC_007407	Goremykin et al., 2005	Acoraceae	Acorales	Monocotyledoneae	Angiospermae	Streptophyta
Agapanthus praecox Willd.	HQ180400, HQ180443, HQ180486, HQ180529, HQ180572, HQ180615, HQ180658, HQ180698, HQ180735, HQ180775, HQ180810, HQ180852, HQ180891, HQ180932, HQ180976, HQ181019, HQ181060, HQ181102, HQ181140, HQ181183, HQ181225, HQ181269, HQ181312, HQ181349, HQ181392, HQ181436, HQ181480, HQ181521, HQ181564, HQ181605, HQ181648, HQ181691, HQ181735, HQ181775, HQ181817, HQ181860, HQ181902, HQ181945, HQ181988, HQ182032,…	Givnish et al. 2010	Amaryllidaceae	Asparagales	Monocotyledoneae	Angiospermae	Streptophyta
Agrostis stolonifera L.	NC_008591	Saski et al., 2007	Poaceae	Poales	Monocotyledoneae	Angiospermae	Streptophyta
Albuca kirkii (Baker) Brenan	HQ180401, HQ180444, HQ180487, HQ180530, HQ180573, HQ180616, HQ180659, HQ180699, HQ180736, HQ180811, HQ180853, HQ180892, HQ180933, HQ180977, HQ181020, HQ181061, HQ181141, HQ181184, HQ181226, HQ181270, HQ181313, HQ181350, HQ181393, HQ181437, HQ181481, HQ181522, HQ181565, HQ181606, HQ181649, HQ181692, HQ181736, HQ181776, HQ181818, HQ181861, HQ181903, HQ181946, HQ181989, HQ182033, HQ182075, HQ182118,…	Givnish et al. 2010	Asparagaceae	Asparagales	Monocotyledoneae	Angiospermae	Streptophyta
Anomochloa marantoidea Brongn.	NC_014062	Morris & Duvall, 2010	Poaceae	Poales	Monocotyledoneae	Angiospermae	Streptophyta
Apostasia wallichii R. Br.	HQ180402, HQ180445, HQ180488, HQ180531, HQ180574, HQ180617, HQ180660, HQ180700, HQ180737, HQ180776, HQ180812, HQ180854, HQ180893, HQ180934, HQ180978, HQ181021, HQ181062, HQ181103, HQ181142, HQ181185, HQ181227, HQ181271, HQ181314, HQ181351, HQ181394, HQ181438, HQ181482, HQ181523, HQ181566, HQ181607, HQ181650, HQ181693, HQ181737, HQ181777, HQ181819, HQ181862, HQ181904, HQ181947, HQ181990, HQ182034,…	Givnish et al. 2010	Orchidaecae	Asparagales	Monocotyledoneae	Angiospermae	Streptophyta
Asparagus officinalis L.	HQ180403, HQ180446, HQ180489, HQ180532, HQ180575, HQ180618, HQ180661, HQ180701, HQ180738, HQ180777, HQ180813, HQ180855, HQ180894, HQ180935, HQ180979, HQ181022, HQ181063, HQ181104, HQ181143, HQ181186, HQ181228, HQ181272, HQ181352, HQ181395, HQ181439, HQ181483, HQ181524, HQ181567, HQ181608, HQ181651, HQ181694, HQ181738, HQ181778, HQ181820, HQ181863, HQ181905, HQ181948, HQ181991, HQ182035, HQ182077,…	Givnish et al. 2010	Asparagaceae	Asparagales	Monocotyledoneae	Angiospermae	Streptophyta
Bambusa emeiensis L.C. Chia & H.L. Fung	NC_015830	Zhang et al. 2011	Poaceae	Poales	Monocotyledoneae	Angiospermae	Streptophyta
Bambusa oldhamii Munro	NC_012927	Wu et al., 2009	Poaceae	Poales	Monocotyledoneae	Angiospermae	Streptophyta
Belosynapsis ciliata (Blume) R. S. Rao	HQ180404, HQ180447, HQ180490, HQ180533, HQ180576, HQ180619, HQ180662, HQ180702, HQ180739, HQ180778, HQ180814, HQ180856, HQ180895, HQ180936, HQ180980, HQ181023, HQ181064, HQ181105, HQ181144, HQ181187, HQ181229, HQ181273, HQ181315, HQ181353, HQ181396, HQ181440, HQ181484, HQ181525, HQ181568, HQ181609, HQ181652, HQ181695, HQ181739, HQ181779, HQ181821, HQ181864, HQ181906, HQ181949, HQ181992, HQ182036,…	Givnish et al. 2010	Commelinaeae	Commelinales	Monocotyledoneae	Angiospermae	Streptophyta
Brachypodium distachyon (L.) P. Beauv.	NC_011032	Bortiri et al. 2008	Poaceae	Poales	Monocotyledoneae	Angiospermae	Streptophyta
Brocchinia micrantha (Baker) Mez	HQ180405, HQ180448, HQ180491, HQ180534, HQ180577, HQ180620, HQ180663, HQ180703, HQ180740, HQ180815, HQ180857, HQ180896, HQ180937, HQ180981, HQ181024, HQ181065, HQ181106, HQ181145, HQ181188, HQ181230, HQ181274, HQ181316, HQ181354, HQ181397, HQ181441, HQ181485, HQ181526, HQ181569, HQ181610, HQ181653, HQ181696, HQ181740, HQ181780, HQ181822, HQ181865, HQ181907, HQ181950, HQ181993, HQ182037, HQ182079,…	Givnish et al. 2010	Bromeliaceae	Poales	Monocotyledoneae	Angiospermae	Streptophyta
Centrolepis monogyna Benth.	HQ180406, HQ180449, HQ180492, HQ180535, HQ180578, HQ180621, HQ180664, HQ180741, HQ180816, HQ180897, HQ180938, HQ180982, HQ181025, HQ181066, HQ181146, HQ181189, HQ181231, HQ181275, HQ181317, HQ181355, HQ181398, HQ181442, HQ181486, HQ181527, HQ181570, HQ181611, HQ181654, HQ181697, HQ181741, HQ181781, HQ181823, HQ181866, HQ181908, HQ181951, HQ181994, HQ182038, HQ182080, HQ182123, HQ182164, HQ182207,…	Givnish et al. 2010	Centrolepidaceae	Poales	Monocotyledoneae	Angiospermae	Streptophyta
Chamaedorea seifrizii Burret	HQ180407, HQ180450, HQ180493, HQ180536, HQ180579, HQ180622, HQ180665, HQ180704, HQ180742, HQ180779, HQ180817, HQ180858, HQ180898, HQ180939, HQ180983, HQ181026, HQ181067, HQ181107, HQ181147, HQ181190, HQ181232, HQ181276, HQ181318, HQ181356, HQ181399, HQ181443, HQ181487, HQ181528, HQ181571, HQ181612, HQ181655, HQ181698, HQ181742, HQ181782, HQ181824, HQ181867, HQ181909, HQ181952, HQ181995, HQ182039,…	Givnish et al. 2010	Arecaceae	Arecales	Monocotyledoneae	Angiospermae	Streptophyta
Chlorophytum rhizopendulum Bjora & Hemp	HQ180408, HQ180451, HQ180494, HQ180537, HQ180580, HQ180623, HQ180666, HQ180705, HQ180743, HQ180818, HQ180859, HQ180899, HQ180940, HQ180984, HQ181027, HQ181068, HQ181108, HQ181148, HQ181191, HQ181233, HQ181277, HQ181319, HQ181357, HQ181400, HQ181444, HQ181488, HQ181529, HQ181572, HQ181613, HQ181656, HQ181699, HQ181743, HQ181783, HQ181825, HQ181868, HQ181910, HQ181953, HQ181996, HQ182040, HQ182082,…	Givnish et al. 2010	Asparagaceae	Asparagales	Monocotyledoneae	Angiospermae	Streptophyta
Coix lacryma-jobi L.	NC_013273	Leseberg and Duvall 2009	Poaceae	Poales	Monocotyledoneae	Angiospermae	Streptophyta
Colocasia esculenta (L.) Schott	NC_016753	Ahmed et al. 2012	Araceae	Alismatales	Monocotyledoneae	Angiospermae	Streptophyta
Curculigo capitulata (Lour.) Kuntze	HQ180409, HQ180452, HQ180495, HQ180538, HQ180581, HQ180624, HQ180667, HQ180706, HQ180744, HQ180780, HQ180819, HQ180860, HQ180900, HQ180941, HQ180985, HQ181028, HQ181069, HQ181109, HQ181149, HQ181192, HQ181234, HQ181278, HQ181320, HQ181358, HQ181401, HQ181445, HQ181573, HQ181614, HQ181657, HQ181700, HQ181744, HQ181826, HQ181869, HQ181911, HQ181954, HQ181997, HQ182041, HQ182083, HQ182126, HQ182167,…	Givnish et al. 2010	Hypoxidaceae	Asparagales	Monocotyledoneae	Angiospermae	Streptophyta
Cyperus alternifolius L.	HQ180410, HQ180453, HQ180496, HQ180539, HQ180582, HQ180625, HQ180668, HQ180745, HQ180820, HQ180861, HQ180901, HQ180942, HQ180986, HQ181029, HQ181070, HQ181110, HQ181150, HQ181193, HQ181235, HQ181279, HQ181321, HQ181359, HQ181402, HQ181446, HQ181489, HQ181530, HQ181615, HQ181658, HQ181701, HQ181784, HQ181827, HQ181912, HQ181955, HQ181998, HQ182042, HQ182084, HQ182127, HQ182168, HQ182211, HQ182253,…	Givnish et al. 2010	Cyperaceae	Poales	Monocotyledoneae	Angiospermae	Streptophyta
Dasypogon bromeliiforlius R. Br	HQ180411, HQ180454, HQ180497, HQ180540, HQ180583, HQ180626, HQ180669, HQ180707, HQ180746, HQ180781, HQ180821, HQ180862, HQ180902, HQ180943, HQ180987, HQ181030, HQ181071, HQ181151, HQ181194, HQ181236, HQ181280, HQ181322, HQ181360, HQ181403, HQ181447, HQ181490, HQ181531, HQ181574, HQ181616, HQ181659, HQ181702, HQ181745, HQ181785, HQ181828, HQ181870, HQ181913, HQ181956, HQ181999, HQ182043, HQ182085,…	Givnish et al. 2010	Dasypogonaceae	Unplaced	Monocotyledoneae	Angiospermae	Streptophyta
Dendrocalamus latiflorus Munro	NC_013088	Wu et al. 2009	Poaceae	Poales	Monocotyledoneae	Angiospermae	Streptophyta
Dioscorea elephantipes (L’He ́r.) Engl.	NC_009601	Hansen et al., 2007	Dioscoriaceae	Dioscoreales	Monocotyledoneae	Angiospermae	Streptophyta
Ecdeiocolea monostachya F. Muell.	HQ180412, HQ180455, HQ180498, HQ180541, HQ180584, HQ180627, HQ180670, HQ180708, HQ180747, HQ180782, HQ180822, HQ180863, HQ180903, HQ180944, HQ180988, HQ181031, HQ181072, HQ181111, HQ181152, HQ181195, HQ181237, HQ181281, HQ181323, HQ181361, HQ181404, HQ181448, HQ181491, HQ181532, HQ181575, HQ181617, HQ181660, HQ181703, HQ181746, HQ181786, HQ181829, HQ181871, HQ181914, HQ181957, HQ182000, HQ182044,…	Givnish et al. 2010	Ecdeiocoleaceae	Poales	Monocotyledoneae	Angiospermae	Streptophyta
Elaeis oleifera (Kunth) Cortés	EU016883-EU016962	Jansen et al. 2007	Arecaceae	Arecales	Monocotyledoneae	Angiospermae	Streptophyta
Eleusine coracana (L.) Gaertn.	HQ180413, HQ180456, HQ180499, HQ180542, HQ180585, HQ180628, HQ180671, HQ180709, HQ180748, HQ180783, HQ180823, HQ180864, HQ180904, HQ180945, HQ180989, HQ181032, HQ181073, HQ181112, HQ181153, HQ181196, HQ181238, HQ181282, HQ181362, HQ181405, HQ181449, HQ181492, HQ181533, HQ181576, HQ181618, HQ181661, HQ181704, HQ181747, HQ181787, HQ181830, HQ181872, HQ181915, HQ181958, HQ182001, HQ182045, HQ182087,…	Givnish et al. 2010	Poaceae	Poales	Monocotyledoneae	Angiospermae	Streptophyta
Ferrocalamus rimosivaginus T.H. Wen	NC_015831	Zhang et al. 2011	Poaceae	Poales	Monocotyledoneae	Angiospermae	Streptophyta
Festuca arundinacea Schreb.	NC_011713	Cahoon et al. 2009	Poaceae	Poales	Monocotyledoneae	Angiospermae	Streptophyta
Flagellaria indica L.	HQ180414, HQ180457, HQ180500, HQ180543, HQ180586, HQ180629, HQ180672, HQ180710, HQ180749, HQ180784, HQ180824, HQ180865, HQ180905, HQ180946, HQ180990, HQ181033, HQ181074, HQ181113, HQ181154, HQ181197, HQ181239, HQ181283, HQ181324, HQ181363, HQ181406, HQ181450, HQ181493, HQ181534, HQ181577, HQ181619, HQ181662, HQ181705, HQ181748, HQ181788, HQ181831, HQ181873, HQ181916, HQ181959, HQ182002, HQ182046,…	Givnish et al. 2010	Flagellariaceae	Poales	Monocotyledoneae	Angiospermae	Streptophyta
Fosterella caulescens Rauh	HQ180415, HQ180458, HQ180501, HQ180544, HQ180587, HQ180630, HQ180673, HQ180711, HQ180750, HQ180785, HQ180825, HQ180866, HQ180906, HQ180947, HQ180991, HQ181034, HQ181075, HQ181114, HQ181155, HQ181198, HQ181240, HQ181284, HQ181325, HQ181364, HQ181407, HQ181451, HQ181494, HQ181535, HQ181578, HQ181620, HQ181663, HQ181706, HQ181749, HQ181789, HQ181832, HQ181874, HQ181917, HQ181960, HQ182003, HQ182047,…	Givnish et al. 2010	Bromeliaceae	Poales	Monocotyledoneae	Angiospermae	Streptophyta
Georgeantha hexandra B. G. Briggs & L. A. S. Johnson	HQ180416, HQ180459, HQ180502, HQ180545, HQ180588, HQ180631, HQ180674, HQ180712, HQ180751, HQ180786, HQ180826, HQ180867, HQ180907, HQ180948, HQ180992, HQ181035, HQ181076, HQ181115, HQ181156, HQ181199, HQ181241, HQ181285, HQ181326, HQ181365, HQ181408, HQ181452, HQ181495, HQ181536, HQ181579, HQ181621, HQ181664, HQ181707, HQ181750, HQ181790, HQ181833, HQ181875, HQ181918, HQ181961, HQ182004, HQ182048,…	Givnish et al. 2010	Ecdeiocoleaceae	Poales	Monocotyledoneae	Angiospermae	Streptophyta
Hesperaloe parviflora (Torr.) J. M. Coult.	HQ180417, HQ180460, HQ180503, HQ180546, HQ180589, HQ180632, HQ180675, HQ180713, HQ180752, HQ180787, HQ180827, HQ180908, HQ180949, HQ180993, HQ181036, HQ181077, HQ181157, HQ181200, HQ181242, HQ181286, HQ181327, HQ181366, HQ181409, HQ181453, HQ181496, HQ181537, HQ181580, HQ181622, HQ181665, HQ181708, HQ181751, HQ181791, HQ181876, HQ181919, HQ181962, HQ182005, HQ182049, HQ182091, HQ182134, HQ182175,…	Givnish et al. 2010	Asparagaceae	Asparagales	Monocotyledoneae	Angiospermae	Streptophyta
Hordeum vulgare L.	NC_008590	Saski et al., 2007	Poaceae	Poales	Monocotyledoneae	Angiospermae	Streptophyta
Hosta ventricosa (Salisb.) Stearn	HQ180418, HQ180461, HQ180504, HQ180547, HQ180590, HQ180633, HQ180676, HQ180714, HQ180753, HQ180788, HQ180828, HQ180868, HQ180909, HQ180950, HQ180994, HQ181037, HQ181078, HQ181158, HQ181201, HQ181243, HQ181287, HQ181328, HQ181367, HQ181410, HQ181454, HQ181497, HQ181538, HQ181581, HQ181623, HQ181666, HQ181709, HQ181752, HQ181792, HQ181834, HQ181877, HQ181920, HQ181963, HQ182006, HQ182050, HQ182092,…	Givnish et al. 2010	Asparagaceae	Asparagales	Monocotyledoneae	Angiospermae	Streptophyta
Indocalamus longiauritus Hand.-Mazz.	NC_015803	Zhang et al. 2011	Poaceae	Poales	Monocotyledoneae	Angiospermae	Streptophyta
Iris virginica L.	HQ180419, HQ180462, HQ180505, HQ180548, HQ180591, HQ180634, HQ180677, HQ180715, HQ180754, HQ180789, HQ180829, HQ180869, HQ180910, HQ180951, HQ180995, HQ181038, HQ181079, HQ181116, HQ181159, HQ181202, HQ181244, HQ181288, HQ181368, HQ181411, HQ181455, HQ181498, HQ181539, HQ181582, HQ181624, HQ181667, HQ181710, HQ181753, HQ181793, HQ181835, HQ181878, HQ181921, HQ181964, HQ182007, HQ182051, HQ182093,…	Givnish et al. 2010	Iridaceace	Asparagales	Monocotyledoneae	Angiospermae	Streptophyta
Joinvillea ascendens Gaudich. ex Brongn. & Gris	HQ180420, HQ180549, HQ180592, HQ180635, HQ180678, HQ180716, HQ180755, HQ180790, HQ180830, HQ180870, HQ180911, HQ180952, HQ180996, HQ181039, HQ181080, HQ181117, HQ181160, HQ181203, HQ181245, HQ181289, HQ181329, HQ181369, HQ181412, HQ181456, HQ181499, HQ181540, HQ181583, HQ181625, HQ181668, HQ181711, HQ181754, HQ181794, HQ181836, HQ181879, HQ181922, HQ181965, HQ182008, HQ182052, HQ182094, HQ182137,…	Givnish et al. 2010	Joinvilleaceae	Poales	Monocotyledoneae	Angiospermae	Streptophyta
Juncus effusus L.	HQ180421, HQ180463, HQ180506, HQ180550, HQ180593, HQ180636, HQ180679, HQ180756, HQ180831, HQ180871, HQ180912, HQ180953, HQ180997, HQ181040, HQ181081, HQ181118, HQ181161, HQ181204, HQ181246, HQ181290, HQ181330, HQ181370, HQ181413, HQ181457, HQ181500, HQ181541, HQ181584, HQ181626, HQ181669, HQ181712, HQ181755, HQ181795, HQ181837, HQ181880, HQ181923, HQ181966, HQ182009, HQ182053, HQ182095, HQ182138,…	Givnish et al. 2010	Juncaceae	Poales	Monocotyledoneae	Angiospermae	Streptophyta
Kingia australis R. Br.	HQ180422, HQ180464, HQ180507, HQ180551, HQ180594, HQ180637, HQ180680, HQ180717, HQ180757, HQ180791, HQ180832, HQ180872, HQ180913, HQ180954, HQ180998, HQ181041, HQ181082, HQ181119, HQ181162, HQ181205, HQ181247, HQ181291, HQ181371, HQ181414, HQ181458, HQ181501, HQ181542, HQ181585, HQ181627, HQ181670, HQ181713, HQ181756, HQ181796, HQ181838, HQ181881, HQ181924, HQ181967, HQ182010, HQ182054, HQ182096,…	Givnish et al. 2010	Dasypogonaceae	Unplaced	Monocotyledoneae	Angiospermae	Streptophyta
Leersia tisserantii (A. Chev.) Launert	NC_016677	Wu and Ge 2012	Poaceae	Poales	Monocotyledoneae	Angiospermae	Streptophyta
Lemna minor L.	NC_010109	Mardanov et al., 2008	Araceae	Alismatales	Monocotyledoneae	Angiospermae	Streptophyta
Lilium superbum L.	HQ180423, HQ180465, HQ180508, HQ180552, HQ180595, HQ180638, HQ180681, HQ180718, HQ180758, HQ180792, HQ180833, HQ180873, HQ180914, HQ180955, HQ180999, HQ181042, HQ181083, HQ181120, HQ181163, HQ181206, HQ181248, HQ181292, HQ181331, HQ181372, HQ181415, HQ181459, HQ181502, HQ181543, HQ181586, HQ181628, HQ181671, HQ181714, HQ181757, HQ181797, HQ181839, HQ181882, HQ181925, HQ181968, HQ182011, HQ182055,…	Givnish et al. 2010	Liliaceae	Liliales	Monocotyledoneae	Angiospermae	Streptophyta
Lolium perenne L.	NC_009950	Diekmann et al. 2008	Poaceae	Poales	Monocotyledoneae	Angiospermae	Streptophyta
Lomandra longifolia Labill.	HQ180424, HQ180466, HQ180509, HQ180553, HQ180596, HQ180639, HQ180682, HQ180719, HQ180759, HQ180793, HQ180834, HQ180874, HQ180915, HQ180956, HQ181000, HQ181043, HQ181084, HQ181121, HQ181164, HQ181207, HQ181249, HQ181293, HQ181332, HQ181373, HQ181416, HQ181460, HQ181503, HQ181544, HQ181587, HQ181629, HQ181672, HQ181715, HQ181758, HQ181798, HQ181840, HQ181883, HQ181926, HQ181969, HQ182012, HQ182056,…	Givnish et al. 2010	Asparagaceae	Asparagales	Monocotyledoneae	Angiospermae	Streptophyta
Mayaca fluviatilis Aubl.	HQ180425, HQ180467, HQ180510, HQ180554, HQ180597, HQ180640, HQ180835, HQ180957, HQ181001, HQ181122, HQ181208, HQ181250, HQ181294, HQ181333, HQ181417, HQ181461, HQ181504, HQ181545, HQ181630, HQ181673, HQ181716, HQ181841, HQ181884, HQ181927, HQ181970, HQ182013, HQ182183, HQ182352, HQ182438, HQ182522, HQ182565, HQ182606, HQ182688, HQ182761, HQ182803, HQ182967, HQ183008, HQ183086, HQ183171, HQ183249,…	Givnish et al. 2010	Mayacaceae	Poales	Monocotyledoneae	Angiospermae	Streptophyta
Microlaena stipoides (Labill.) R. Br.	GU592211	Nock et al. 2011	Poaceae	Poales	Monocotyledoneae	Angiospermae	Streptophyta
Musa acuminata Colla	EU016983-EU017063	Jansen et al. 2007	Musaceae	Zingiberales	Monocotyledoneae	Angiospermae	Streptophyta
Navia saxicola L. B. Sm.	HQ180468, HQ180511, HQ180555, HQ180598, HQ180641, HQ180683, HQ180720, HQ180760, HQ180794, HQ180875, HQ180916, HQ180958, HQ181002, HQ181044, HQ181085, HQ181123, HQ181165, HQ181209, HQ181251, HQ181295, HQ181334, HQ181374, HQ181418, HQ181462, HQ181505, HQ181546, HQ181588, HQ181631, HQ181674, HQ181717, HQ181759, HQ181799, HQ181842, HQ181885, HQ181928, HQ181971, HQ182014, HQ182057, HQ182099, HQ182142,…	Givnish et al. 2010	Bromeliaceae	Poales	Monocotyledoneae	Angiospermae	Streptophyta
Neoastelia spectabilis J. B. Williams	HQ180427, HQ180469, HQ180512, HQ180556, HQ180599, HQ180642, HQ180684, HQ180721, HQ180761, HQ180795, HQ180836, HQ180876, HQ180917, HQ180959, HQ181003, HQ181045, HQ181086, HQ181124, HQ181166, HQ181210, HQ181252, HQ181296, HQ181335, HQ181375, HQ181419, HQ181463, HQ181506, HQ181547, HQ181589, HQ181632, HQ181675, HQ181718, HQ181760, HQ181800, HQ181843, HQ181886, HQ181929, HQ181972, HQ182015, HQ182058,…	Givnish et al. 2010	Asteliaceae	Asparagales	Monocotyledoneae	Angiospermae	Streptophyta
Neoregelia carolinae (Beer) L. B. Sm. ‘Argentea’	HQ180428, HQ180470, HQ180513, HQ180557, HQ180600, HQ180643, HQ180685, HQ180722, HQ180762, HQ180796, HQ180837, HQ180877, HQ180918, HQ180960, HQ181004, HQ181046, HQ181087, HQ181125, HQ181167, HQ181211, HQ181253, HQ181297, HQ181336, HQ181376, HQ181420, HQ181464, HQ181507, HQ181548, HQ181590, HQ181633, HQ181676, HQ181719, HQ181761, HQ181801, HQ181844, HQ181887, HQ181930, HQ181973, HQ182016, HQ182059,…	Givnish et al. 2010	Bromeliaceae	Poales	Monocotyledoneae	Angiospermae	Streptophyta
Neottia nidus-avis (L.) Rich.	NC_016471	Logacheva, Schelkunov, and Penin 2011	Orchidaceae	Asparagales	Monocotyledoneae	Angiospermae	Streptophyta
Nolina atopocarpa Bartlett	HQ180429, HQ180471, HQ180514, HQ180558, HQ180601, HQ180644, HQ180686, HQ180723, HQ180763, HQ180797, HQ180838, HQ180878, HQ180919, HQ180961, HQ181005, HQ181047, HQ181088, HQ181126, HQ181168, HQ181212, HQ181254, HQ181298, HQ181337, HQ181377, HQ181421, HQ181465, HQ181508, HQ181549, HQ181591, HQ181634, HQ181677, HQ181720, HQ181762, HQ181802, HQ181845, HQ181888, HQ181931, HQ181974, HQ182017, HQ182060,…	Givnish et al. 2010	Asparagaceae	Asparagales	Monocotyledoneae	Angiospermae	Streptophyta
Oncidium sp.	NC_014056	Wu et al. 2010	Orchidaceae	Asparagales	Monocotyledoneae	Angiospermae	Streptophyta
Oryza australiensis Domin	GU592209	Nock et al. 2011	Poaceae	Poales	Monocotyledoneae	Angiospermae	Streptophyta
Oryza meridionalis N.Q. Ng	JN005831	Waters et al. 2012	Poaceae	Poales	Monocotyledoneae	Angiospermae	Streptophyta
Oryza nivara Sharma & Shastry	NC_005973	Shahid Masood et al. 2004	Poaceae	Poales	Monocotyledoneae	Angiospermae	Streptophyta
Oryza rufipogon (Vietnam)	JN005832	Waters et al. 2012	Poaceae	Poales	Monocotyledoneae	Angiospermae	Streptophyta
Oryza rufipogon (Australia)	JN005833	Waters et al. 2012	Poaceae	Poales	Monocotyledoneae	Angiospermae	Streptophyta
Oryza sativa indica	NC_008155	Tang et al. 2004	Poaceae	Poales	Monocotyledoneae	Angiospermae	Streptophyta
Oryza sativa japonica	NC_001320	Hiratsuka et al. 1989	Poaceae	Poales	Monocotyledoneae	Angiospermae	Streptophyta
Pandanus utilis Bory	HQ180472, HQ180515, HQ180687, HQ180724, HQ180764, HQ180798, HQ180839, HQ180879, HQ180920, HQ180962, HQ181006, HQ181048, HQ181089, HQ181127, HQ181169, HQ181213, HQ181255, HQ181299, HQ181338, HQ181378, HQ181422, HQ181466, HQ181509, HQ181550, HQ181592, HQ181635, HQ181678, HQ181721, HQ181763, HQ181803, HQ181846, HQ181889, HQ181932, HQ181975, HQ182018, HQ182061, HQ182103, HQ182146, HQ182188, HQ182230,…	Givnish et al. 2010	Pandanaeae	Pandanales	Monocotyledoneae	Angiospermae	Streptophyta
Panicum virgatum L.	NC_015990	Young et al. 2011	Poaceae	Poales	Monocotyledoneae	Angiospermae	Streptophyta
Phalaenopsis aphrodite Rchb. f.	NC_007499	Chang et al., 2006	Orchidaceae	Asparagales	Monocotyledoneae	Angiospermae	Streptophyta
Phormium tenax J. R. Forst. & G. Forst.	HQ180430, HQ180473, HQ180516, HQ180559, HQ180602, HQ180645, HQ180688, HQ180725, HQ180799, HQ180840, HQ180880, HQ180921, HQ180963, HQ181049, HQ181090, HQ181128, HQ181170, HQ181214, HQ181256, HQ181379, HQ181423, HQ181467, HQ181510, HQ181551, HQ181593, HQ181722, HQ181764, HQ181804, HQ181847, HQ181890, HQ181933, HQ181976, HQ182019, HQ182062, HQ182104, HQ182231, HQ182273, HQ182315, HQ182358, HQ182401,…	Givnish et al. 2010	Xanthorrhoeaceae	Asparagales	Monocotyledoneae	Angiospermae	Streptophyta
Phyllostachys edulis (Carrie`re) J. Houzeau	NC_015817	Zhang et al. 2011	Poaceae	Poales	Monocotyledoneae	Angiospermae	Streptophyta
Phyllostachys nigra var. henonis (Mitford) Stapf ex Rendle	NC_015826	Zhang et al. 2011	Poaceae	Poales	Monocotyledoneae	Angiospermae	Streptophyta
Phyllostachys propinqua McClure	NC_016699	Wu and Ge 2012	Poaceae	Poales	Monocotyledoneae	Angiospermae	Streptophyta
Pitcairnia feliciana (A. Chev.) Harms & Mildbr.	HQ180431, HQ180474, HQ180517, HQ180560, HQ180603, HQ180646, HQ180689, HQ180726, HQ180765, HQ180800, HQ180841, HQ180881, HQ180922, HQ180964, HQ181007, HQ181050, HQ181091, HQ181129, HQ181171, HQ181215, HQ181257, HQ181300, HQ181339, HQ181380, HQ181424, HQ181468, HQ181511, HQ181552, HQ181594, HQ181636, HQ181679, HQ181723, HQ181765, HQ181805, HQ181848, HQ181891, HQ181934, HQ181977, HQ182020, HQ182063,…	Givnish et al. 2010	Bromeliaceae	Poales	Monocotyledoneae	Angiospermae	Streptophyta
Potamophila parviflora R. Br.	GU592210	Nock et al. 2011	Poaceae	Poales	Monocotyledoneae	Angiospermae	Streptophyta
Potarophytum riparium Sandwith	HQ180432, HQ180475, HQ180518, HQ180561, HQ180604, HQ180647, HQ180690, HQ180727, HQ180766, HQ180801, HQ180842, HQ180882, HQ180923, HQ180965, HQ181008, HQ181051, HQ181092, HQ181130, HQ181172, HQ181216, HQ181258, HQ181301, HQ181340, HQ181381, HQ181425, HQ181469, HQ181512, HQ181553, HQ181595, HQ181637, HQ181680, HQ181724, HQ181766, HQ181806, HQ181849, HQ181892, HQ181935, HQ181978, HQ182021, HQ182064,…	Givnish et al. 2010	Rapateaceae	Poales	Monocotyledoneae	Angiospermae	Streptophyta
Puelia olyriformis (Franch.) Clayton	HQ604067, HQ604061, HQ604059, HQ604057, HQ604055, HQ604053, HQ604051, HQ604049, HQ604047, HQ604045, HQ604043, HQ604041, HQ604039, HQ604037, HQ604035, HQ604033, HQ604031, HQ604029, HQ604027, HQ604025, HQ604023, HQ604021, HQ604019, HQ604017, HQ604015, HQ604013, HQ604011, HQ604009, HQ604007, HQ604005, HQ604003, HQ604001, HQ603999, HQ603997, HQ603995, HQ603993, HQ603991, HQ604066, HQ604060, HQ604058,…	Givnish et al. 2010	Poaceae	Poales	Monocotyledoneae	Angiospermae	Streptophyta
Puya laxa L. B. Sm.	HQ180433, HQ180476, HQ180519, HQ180562, HQ180605, HQ180648, HQ180691, HQ180728, HQ180767, HQ180843, HQ180883, HQ180924, HQ180966, HQ181009, HQ181052, HQ181093, HQ181131, HQ181173, HQ181217, HQ181259, HQ181302, HQ181341, HQ181382, HQ181426, HQ181470, HQ181513, HQ181554, HQ181596, HQ181638, HQ181681, HQ181725, HQ181767, HQ181807, HQ181850, HQ181893, HQ181936, HQ181979, HQ182022, HQ182065, HQ182107,…	Givnish et al. 2010	Bromeliaceae	Poales	Monocotyledoneae	Angiospermae	Streptophyta
Ravenea hildebrandtii C. D. Bouche	HQ180434, HQ180477, HQ180520, HQ180563, HQ180606, HQ180649, HQ180692, HQ180729, HQ180768, HQ180802, HQ180844, HQ180884, HQ180925, HQ180967, HQ181010, HQ181053, HQ181094, HQ181132, HQ181174, HQ181218, HQ181260, HQ181303, HQ181342, HQ181383, HQ181427, HQ181471, HQ181514, HQ181555, HQ181639, HQ181682, HQ181726, HQ181768, HQ181808, HQ181851, HQ181894, HQ181937, HQ181980, HQ182023, HQ182066, HQ182108,…	Givnish et al. 2010	Arecaceae	Arecales	Monocotyledoneae	Angiospermae	Streptophyta
Renealmia alpinia (Rottb.) Maas	HQ180435, HQ180478, HQ180521, HQ180564, HQ180607, HQ180650, HQ180693, HQ180730, HQ180769, HQ180803, HQ180845, HQ180885, HQ180926, HQ180968, HQ181011, HQ181054, HQ181095, HQ181133, HQ181175, HQ181219, HQ181261, HQ181304, HQ181343, HQ181384, HQ181428, HQ181472, HQ181515, HQ181556, HQ181597, HQ181640, HQ181683, HQ181727, HQ181769, HQ181809, HQ181852, HQ181895, HQ182024, HQ182067, HQ182109, HQ182151,…	Givnish et al. 2010	Zingiberaceae	Zingiberales	Monocotyledoneae	Angiospermae	Streptophyta
Rhizanthella gardneri R.S. Rogers	NC_014874	Delannoy et al. 2011	Orchidaceae	Asparagales	Monocotyledoneae	Angiospermae	Streptophyta
Rhynchoryza subulata (Nees) Baill.	NC_016718	Wu and Ge 2012	Poaceae	Poales	Monocotyledoneae	Angiospermae	Streptophyta
Saccharum officinarum L.	NC_006084	Asano et al. 2004	Poaceae	Poales	Monocotyledoneae	Angiospermae	Streptophyta
Sorghum bicolor (L.) Moench	NC_008602	Saski et al., 2007	Poaceae	Poales	Monocotyledoneae	Angiospermae	Streptophyta
Sparganium eurycarpum Engelm.	HQ180436, HQ180479, HQ180522, HQ180565, HQ180608, HQ180651, HQ180694, HQ180731, HQ180770, HQ180804, HQ180846, HQ180886, HQ180927, HQ180969, HQ181012, HQ181055, HQ181096, HQ181134, HQ181176, HQ181220, HQ181262, HQ181305, HQ181344, HQ181385, HQ181429, HQ181473, HQ181516, HQ181557, HQ181598, HQ181641, HQ181684, HQ181728, HQ181770, HQ181810, HQ181853, HQ181896, HQ181938, HQ181981, HQ182025, HQ182068,…	Givnish et al. 2010	Sparganiaceae	Poales	Monocotyledoneae	Angiospermae	Streptophyta
Spirodela polyrhiza (L.) Schleid.	NC_015891	Wang and Messing 2011	Araceae	Alismatales	Monocotyledoneae	Angiospermae	Streptophyta
Streptochaeta angustifolia Soderstr.	HQ180437, HQ180480, HQ180523, HQ180566, HQ180609, HQ180652, HQ180695, HQ180732, HQ180771, HQ180805, HQ180847, HQ180887, HQ180928, HQ180970, HQ181013, HQ181056, HQ181097, HQ181135, HQ181177, HQ181221, HQ181263, HQ181306, HQ181345, HQ181386, HQ181430, HQ181474, HQ181517, HQ181558, HQ181599, HQ181642, HQ181685, HQ181729, HQ181771, HQ181811, HQ181854, HQ181897, HQ181939, HQ181982, HQ182026, HQ182069,…	Givnish et al. 2010	Poaceae	Poales	Monocotyledoneae	Angiospermae	Streptophyta
Syngonanthus chrysanthus Ruhland	HQ180438, HQ180481, HQ180524, HQ180567, HQ180610, HQ180653, HQ180733, HQ180806, HQ180848, HQ180971, HQ181014, HQ181098, HQ181178, HQ181264, HQ181307, HQ181387, HQ181431, HQ181475, HQ181518, HQ181559, HQ181600, HQ181643, HQ181686, HQ181730, HQ181772, HQ181812, HQ181855, HQ181940, HQ181983, HQ182027, HQ182070, HQ182112, HQ182154, HQ182196, HQ182239, HQ182281, HQ182322, HQ182366, HQ182409, HQ182536,…	Givnish et al. 2010	Eriocaulaceae	Poales	Monocotyledoneae	Angiospermae	Streptophyta
Thamnochortus insignis Mast.	HQ180439, HQ180482, HQ180525, HQ180568, HQ180611, HQ180654, HQ180696, HQ180772, HQ180807, HQ180849, HQ180888, HQ180929, HQ180972, HQ181015, HQ181057, HQ181099, HQ181136, HQ181179, HQ181222, HQ181265, HQ181308, HQ181346, HQ181388, HQ181432, HQ181476, HQ181560, HQ181601, HQ181644, HQ181687, HQ181731, HQ181773, HQ181813, HQ181856, HQ181898, HQ181941, HQ181984, HQ182028, HQ182113, HQ182155, HQ182197,…	Givnish et al. 2010	Restionaceae	Poales	Monocotyledoneae	Angiospermae	Streptophyta
Thurnia sphaerocephala Hook. f.	HQ180440, HQ180483, HQ180526, HQ180569, HQ180612, HQ180655, HQ180850, HQ180973, HQ181016, HQ181058, HQ181100, HQ181137, HQ181180, HQ181223, HQ181266, HQ181309, HQ181347, HQ181389, HQ181433, HQ181477, HQ181519, HQ181561, HQ181602, HQ181645, HQ181688, HQ181732, HQ181814, HQ181857, HQ181899, HQ181942, HQ181985, HQ182029, HQ182071, HQ182114, HQ182198, HQ182283, HQ182324, HQ182368, HQ182411, HQ182453,…	Givnish et al. 2010	Thurniaceae	Poales	Monocotyledoneae	Angiospermae	Streptophyta
Tradescantia ohiensis Raf.	HQ180441, HQ180484, HQ180527, HQ180570, HQ180613, HQ180656, HQ180697, HQ180734, HQ180773, HQ180808, HQ180851, HQ180889, HQ180930, HQ180974, HQ181017, HQ181059, HQ181101, HQ181138, HQ181181, HQ181224, HQ181267, HQ181310, HQ181390, HQ181434, HQ181478, HQ181520, HQ181562, HQ181603, HQ181646, HQ181689, HQ181733, HQ181774, HQ181815, HQ181858, HQ181900, HQ181943, HQ181986, HQ182030, HQ182072, HQ182115,…	Givnish et al. 2010	Commelinaceae	Commelinales	Monocotyledoneae	Angiospermae	Streptophyta
Triticum aestivum L.	NC_002762	Ogihara et al., 2002	Poaceae	Poales	Monocotyledoneae	Angiospermae	Streptophyta
Typha latifolia L.	NC_013823	Guisinger et al., 2010	Typhaceae	Poales	Monocotyledoneae	Angiospermae	Streptophyta
Wolffia australiana (Benth.) Hartog & Plas	NC_015899	Wang and Messing 2011	Araceae	Alismatales	Monocotyledoneae	Angiospermae	Streptophyta
Wolffiella lingulata (Hegelm.) Hegelm.	NC_015894	Wang and Messing 2011	Araceae	Alismatales	Monocotyledoneae	Angiospermae	Streptophyta
Yucca schidigera Ortgies	DQ069337-DQ069702, EU016681-EU016700	Leebens-Mack et al. 2005, Jansen et al. 2007	Asparagaceae	Asparagales	Monocotyledoneae	Angiospermae	Streptophyta
Zea mays L.	NC_001666	Maier et al., 1995	Poaceae	Poales	Monocotyledoneae	Angiospermae	Streptophyta
Amborella trichopoda Baill.	NC_005086	Goremykin et al. 2003	Amborellaceae	Amborellales		Angiospermae	Streptophyta
Ceratophyllum demersum L.	NC_009962	Moore et al. 2007	Ceratophyllaceae	Ceratophyllales		Angiospermae	Streptophyta
Chloranthus spicatus Makino	NC_009598	Hansen et al. 2007	Chloranthaceae	Chloranthales		Angiospermae	Streptophyta
Illicium oligandrum Merr. & Chun	NC_009600	Hansen et al. 2007	Schisandraceae	Austrobaileyales		Angiospermae	Streptophyta
Nuphar advena Aiton	NC_008788	Raubeson et al. 2007	Nymphaeaceae	Nymphaeales		Angiospermae	Streptophyta
Nymphaea alba L.	NC_006050	Goremykin et al. 2004	Nymphaeaceae	Nymphaeales		Angiospermae	Streptophyta
Anthoceros formosae Stephani	NC_004543	Kugita et al. 2003	Anthocerotaceae	Anthocerotales		Anthocerotophyta	Streptophyta
Physcomitrella patens (Hedw.) Bruch & Schimp.	NC_005087	Sugiura et al. 2003	Funariaceae	Funariales		Bryophyta	Streptophyta
Syntrichia ruralis (Hedw.) F. Weber & D. Mohr	NC_012052	Oliver et al. 2010	Pottiaceae	Pottiales		Bryophyta	Streptophyta
Chara vulgaris L.	NC_008097	Turmel et al. 2006		Charales		Charophyceae	Streptophyta
Chlorokybus atmophyticus Geitler	NC_008822	Lemieux et al. 2007				Chlorokybophyceae	Streptophyta
Chaetosphaeridium globosum (Nordstedt) Klebahn	NC_004115	Turmel et al. 2002				Coleochaetophyceae	Streptophyta
Huperzia lucidula (Michx.) Trevis.	NC_006861	Wolf et al. 2005	Lycopodiaceae	Lycopodiales		Lycopodiophyta	Streptophyta
Isoetes flaccida A. Braun	NC_014675	Karol et al. 2010	Isoetaceae	Isoetales		Lycopodiophyta	Streptophyta
Selaginella moellendorffii Hieron.	NC_013086	Smith 2009	Selaginellaceae	Selaginellales		Lycopodiophyta	Streptophyta
Selaginella uncinata (Desv. ex Poir.) Spring	AB197035	Tsuji et al. 2007	Selaginellaceae	Selaginellales		Lycopodiophyta	Streptophyta
Aneura mirabilis Malmb.	NC_010359	Wickett et al. 2008	Aneuraceae	Metzgeriales		Marchantiophyta	Streptophyta
Marchantia polymorpha L.	NC_001319	Ohayama et al. 1986	Marchantiaceae	Marchantiales		Marchantiophyta	Streptophyta
Ptilidium pulcherrimum (Weber) Hampe	NC_015402	Forrest et al. 2011	Ptilidiaceae	Ptilidiales		Marchantiophyta	Streptophyta
Mesostigma viride Lauterborn	NC_002186	Lemieux et al. 2000				Mesostigmatophyceae	Streptophyta
Adiantum capillus-veneris L.	NC_004766	Wolf et al. 2003	Pteridaceae	Polypodiales		Monilophyta	Streptophyta
Alsophila spinulosa (Wall. ex Hook.) R.M. Tryon	NC_012818	Gao et al. 2009	Cyatheaceae	Cyatheales		Monilophyta	Streptophyta
Angiopteris evecta (G. Forst.) Hoffm.	NC_008829	Roper et al. 2007	Marattiaceae	Marattiales		Monilophyta	Streptophyta
Cheilanthes lindheimeri Hook.	NC_014592	Wolf et al. 2011	Pteridaceae	Polypodiales		Monilophyta	Streptophyta
Equisetum arvense L.	NC_014699	Karol et al. 2010	Equisetaceae	Equisetales		Monilophyta	Streptophyta
Psilotum nudum (L.) P. Beauv.	NC_003386	Unpublished	Psilotaceae	Psilotales		Monilophyta	Streptophyta
Pteridium aquilinum (L.) Kuhn	NC_014348	Unpublished	Dennstaedtiaceae	Polypodiales		Monilophyta	Streptophyta
Staurastrum punctulatum Brébisson	NC_008116	Turmel et al. 2005				Zygnematophyceae	Streptophyta
Zygnema circumcarinatum Czurda	NC_008117	Turmel et al. 2005				Zygnematophyceae	Streptophyta

## Sheet: TaxonSamplingTable.txt
Taxon	Family	Order
Acorus_americanus	Acoraceae	Acorales
Acorus_calamus	Acoraceae	Acorales
Liquidambar_styraciflua	Altingiaceae	Saxifragales
Spinacia_oleracea	Amaranthaceae	Caryophyllales
Agapanthus_praecox	Amaryllidaceae	Asparagales
Amborella_trichopoda	Amborellaceae	Amborellales
Aneura_mirabilis	Aneuraceae	Metzgeriales
Anthoceros_formosae	Anthocerotaceae	Anthocerotales
Anethum_graveolens	Apiaceae	Apiales
Anthriscus_cerefolium	Apiaceae	Apiales
Daucus_carota	Apiaceae	Apiales
Crithmum_maritimum	Apiaceae	Apiales
Oxypolis_greenmanii	Apiaceae	Apiales
Petroselinum_crispum	Apiaceae	Apiales
Nerium_oleander	Apocynaceae	Gentianales
Ilex_cornuta	Aquifoliaceae	Aquifoliales
Lemna_minor	Araceae	Alismatales
Colocasia_esculenta	Araceae	Alismatales
Spirodela_polyrhiza	Araceae	Alismatales
Wolffia_australiana	Araceae	Alismatales
Wolffiella_lingulata	Araceae	Alismatales
Panax_ginseng	Arailiaceae	Apiales
Eleutherococcus_senticosus	Araliaceae	Apiales
Hydrocotyle_sp	Araliaceae	Apiales
Agathis_australis	Araucariaceae	Araucariales
Chamaedorea_seifrizii	Arecaceae	Arecales
Elaeis_oleifera	Arecaceae	Arecales
Ravenea_hildebrandtii	Arecaceae	Arecales
Phoenix_dactylifera	Arecaceae	Arecales
Albuca_kirkii	Asparagaceae	Asparagales
Asparagus_officinalis	Asparagaceae	Asparagales
Chlorophytum_rhizopendulum	Asparagaceae	Asparagales
Hesperaloe_parviflora	Asparagaceae	Asparagales
Hosta_ventricosa	Asparagaceae	Asparagales
Lomandra_longifolia	Asparagaceae	Asparagales
Nolina_atopocarpa	Asparagaceae	Asparagales
Yucca_schidigera	Asparagaceae	Asparagales
Neoastelia_spectabilis	Asteliaceae	Asparagales
Ageratina_adenophora	Asteraceae	Asterales
Helianthus_annuus	Asteraceae	Asterales
Lactuca_sativa	Asteraceae	Asterales
Guizotia_abyssinica	Asteraceae	Asterales
Jacobaea_vulgaris	Asteraceae	Asterales
Parthenium_argentatum	Asteraceae	Asterales
Anredera_baselloides	Basllaceae	Caryophyllales
Nandina_domestica	Berberidaceae	Ranunculales
Berberidopsis_corallina	Berberidopsidaceae	Berberidopsidales
Ehretia_acuminata	Boraginaceae	Unplaced
Aethionema_cordifolium	Brassicaceae	Brassicales
Aethionema_grandiflorum	Brassicaceae	Brassicales
Arabidopsis_thaliana	Brassicaceae	Brassicales
Arabis_hirsuta	Brassicaceae	Brassicales
Barbarea_verna	Brassicaceae	Brassicales
Capsella_bursa	Brassicaceae	Brassicales
Crucihimalaya_wallichii	Brassicaceae	Brassicales
Draba_nemorosa	Brassicaceae	Brassicales
Lepidium_virginicum	Brassicaceae	Brassicales
Lobularia_maritima	Brassicaceae	Brassicales
Nasturtium_officinale	Brassicaceae	Brassicales
Olimarabidopsis_pumila	Brassicaceae	Brassicales
Brocchinia_micrantha	Bromeliaceae	Poales
Fosterella_caulescens	Bromeliaceae	Poales
Navia_saxicola	Bromeliaceae	Poales
Neoregelia_carolinae	Bromeliaceae	Poales
Pitcairnia_feliciana	Bromeliaceae	Poales
Puya_laxa	Bromeliaceae	Poales
Bryopsis_hypnoides	Bryopsidales	Ulvophyceae
Buxus_microphylla	Buxaceae	Buxales
Blossfeldia_liliputana	Cactaceae	Caryophyllales
Maihuenia_poeppigii	Cactaceae	Caryophyllales
Opuntia_decumbens	Cactaceae	Caryophyllales
Pereskia_sacharosa	Cactaceae	Caryophyllales
Pereskiopsis_diguetii	Cactaceae	Caryophyllales
Weingartia_kargliana	Cactaceae	Caryophyllales
Calycanthus_floridus	Calycanthaceae	Laurales
Trachelium_caeruleum	Campanulaceae	Asterales
Lonicera_japonica	Caprifoliaceae	Dipsacales
Carica_papaya	Caricaceae	Brassicales
Silene_conica	Caryophyllaceae	Caryophyllales
Silene_latifolia	Caryophyllaceae	Caryophyllales
Silene_noctiflora	Caryophyllaceae	Caryophyllales
Silene_vulgaris	Caryophyllaceae	Caryophyllales
Euonymus_americanus	Celastraceae	Celastrales
Centrolepis_monogyna	Centrolepidaceae	Poales
Ceratophyllum_demersum	Ceratophyllaceae	Ceratophyllales
Floydiella_terrestris	Chaetopeltidales	Chlorophyceae
Stigeoclonium_helveticum	Chaetopeltidales	Chlorophyceae
Schizomeris_leibleinii	Chaetophorales	Chlorophyceae
Chaetosphaeridium_globosum	Chaetosphaeridiales	Coleochaetophyceae
Chara_vulgaris	Charales	Charophyceae
Chlamydomonas_reinhardtii	Chlamydomonadales	Chlorophyceae
Dunaliella_salina	Chlamydomonadales	Chlorophyceae
Volvox_carteri	Chlamydomonadales	Chlorophyceae
Chloranthus_spicatus	Chloranthaceae	Chloranthales
Chlorella_variabilis	Chlorellales	Trebouxiophyceae
Chlorella_vulgaris	Chlorellales	Trebouxiophyceae
Helicosporidium_sp	Chlorellales	Trebouxiophyceae
Parachlorella_kessleri	Chlorellales,	Trebouxiophyceae
Tradescantia_ohiensis	Commelinaceae	Commelinales
Belosynapsis_ciliata	Commelinaeae	Commelinales
Cuscuta_exaltata	Convolvulaceae	Solanales
Cuscuta_gronovii	Convolvulaceae	Solanales
Cuscuta_obtusiflora	Convolvulaceae	Solanales
Cuscuta_reflexa	Convolvulaceae	Solanales
Ipomoea_purpurea	Convolvulaceae	Solanales
Coccomyxa_sp	CoricystisClade	Trebouxiophyceae
Cornus_florida	Cornaceae	Cornales
Davidia_involucrata	Cornaceae	Cornales
Corynocarpus_laevigata	Corynocarpaceae	Cucurbitales
Cucumis_melo	Cucurbitaceae	Cucurbitales
Cucumis_sativus	Cucurbitaceae	Cucurbitales
Taiwania_cryptomerioides	Cupressaceae	Cupressales
Cryptomeria_japonica	Cupressaceae	Cupressales
Alsophila_spinulosa	Cyatheaceae	Cyatheales
Cycas_micronesica	Cycadaceae	Cycadales
Cycas_taitungensis	Cycadaceae	Cycadales
Cyperus_alternifolius	Cyperaceae	Poales
Dasypogon_bromeliifolius	Dasypogonaceae	Unplaced
Kingia_australis	Dasypogonaceae	Unplaced
Pteridium_aquilinum	Dennstaedtiaceae	Polypodiales
Didierea_madagascariensis	Didiereaceae	Caryophyllales
Portulacaria_afra	Didiereaceae	Caryophyllales
Dillenia_indica	Dilleniaceae	Unplaced
Dioscorea_elephantipes	Dioscoriaceae	Dioscoreales
Ecdeiocolea_monostachya	Ecdeiocoleaceae	Poales
Georgeantha_hexandra	Ecdeiocoleaceae	Poales
Ephedra_equisetina	Ephedraceae	Ephedrales
Equisetum_arvense	Equisetaceae	Equisetales
Arbutus_unedo	Ericaceae	Ericales
Rhododendron_simsii	Ericaceae	Ericales
Syngonanthus_chrysanthus	Eriocaulaceae	Poales
Manihot_esculenta	Euphorbiaceae	Malpighiales
Ricinus_communis	Euphorbiaceae	Malpighiales
Hevea_brasiliensis	Euphorbiaceae	Malpighiales
Jatropha_curcas	Euphorbiaceae	Malpighiales
Cicer_arietinum	Fabaceae	Fabales
Glycine_max	Fabaceae	Fabales
Lathyrus_sativus	Fabaceae	Fabales
Lotus_japonicus	Fabaceae	Fabales
Medicago_truncatula	Fabaceae	Fabales
Phaseolus_vulgaris	Fabaceae	Fabales
Pisum_sativum	Fabaceae	Fabales
Trifolium_subterraneum	Fabaceae	Fabales
Vigna_radiata	Fabaceae	Fabales
Millettia_pinnata	Fabaceae	Fabales
Castanea_mollissima	Fagaceae	Fagales
Quercus_nigra	Fagaceae	Fagales
Flagellaria_indica	Flagellariaceae	Poales
Physcomitrella_patens	Funariaceae	Funariales
Aucuba_japonica	Garyyaceae	Garryales
Pelargonium_x	Geraniaceae	Geraniales
Erodium_carvifolium	Geraniaceae	Geraniales
Erodium_texanum	Geraniaceae	Geraniales
Geranium_palmatum	Geraniaceae	Geraniales
Monsonia_speciosa	Geraniaceae	Geraniales
Boea_hygrometrica	Gesneriaceae	Lamiales
Ginkgo_biloba	Ginkgoaceae	Ginkgoales
Gnetum_parvifolium	Gnetaceae	Gnetales
Scaevola_aemula	Goodeniaceae	Asterales
Gunnera_manicata	Gunneraceae	Gunnerales
Curculigo_capitulata	Hypoxidaceae	Asparagales
Iris_virginica	Iridaceace	Asparagales
Isoetes_flaccida	Isoetaceae	Isoetales
Joinvillea_ascendens	Joinvilleaceae	Poales
Juncus_effusus	Juncaceae	Poales
Lilium_superbum	Liliaceae	Liliales
Huperzia_lucidula	Lycopodiaceae	Lycopodiales
Liriodendron_tulipifera	Magnoliaceae	Magnoliales
Magnolia_kwangsiensis	Magnoliaceae	Magnoliales
Gossypium_arboreum	Malvaceae	Malvales
Gossypium_barbadense	Malvaceae	Malvales
Gossypium_darwinii	Malvaceae	Malvales
Gossypium_herbaceum	Malvaceae	Malvales
Gossypium_hirsutum	Malvaceae	Malvales
Gossypium_mustelinum	Malvaceae	Malvales
Gossypium_raimondii	Malvaceae	Malvales
Gossypium_thurberi	Malvaceae	Malvales
Gossypium_tomentosum	Malvaceae	Malvales
Theobroma_cacao	Malvaceae	Malvales
Micromonas_pusilla	Mamiellales	Prasinophytes
Micromonas_sp	Mamiellales	Prasinophytes
Ostreococcus_tauri	Mamiellales	Prasinophytes
Angiopteris_evecta	Marattiaceae	Marattiales
Marchantia_polymorpha	Marchantiaceae	Marchantiales
Mayaca_fluviatilis	Mayacaceae	Poales
Mesostigma_viride	Mesostgmatales	Mesostgmatophyceae
Mollugo_verticillata	Molluginaceae	Caryophyllales
Monomastix_sp	Monomastigales	Prasinophytes
Ficus_sp	Moraceae	Rosales
Morus_indica	Moraceae	Rosales
Musa_acuminata	Musaceae	Zingiberales
Eucalyptus_globulus	Myrtaceae	Myrtales
Eucalyptus_grandis	Myrtaceae	Myrtales
Nelumbo_lutea	Nelumbonaceae	Proteales
Nelumbo_nuciferaGQ	Nelumbonaceae	Proteales
Nelumbo_nuciferaNC	Nelumbonaceae	Proteales
Nephroselmis_olivacea	Nephroselmidophyceae	Prasinophytes
Nuphar_advena	Nymphaeaceae	Nymphaeales
Nymphaea_alba	Nymphaeaceae	Nymphaeales
Oedogonium_cardiacum	Oedogoniales	Chlorophyceae
Ximenia_americana	Olacaceae	Santalales
Jasminum_nudiflorum	Oleaceae	Lamiales
Olea_europaea	Oleaceae	Lamiales
Olea_europaeacuspi	Oleaceae	Lamiales
Olea_europaeaeuro	Oleaceae	Lamiales
Olea_europaeamaro	Oleaceae	Lamiales
Olea_woodiana	Oleaceae	Lamiales
Oltmannsiellopsis_viridis	Oltmannsiellopsidales	Ulvophyceae
Oenothera_argillicola	Onagraceae	Myrtales
Oenothera_biennis	Onagraceae	Myrtales
Oenothera_elata	Onagraceae	Myrtales
Oenothera_glazioviana	Onagraceae	Myrtales
Oenothera_parviflora	Onagraceae	Myrtales
Oocystis_solitaria	Oocystaceae	Trebouxiophyceae
Neottia_nidus	Orchidaceae	Asparagales
Oncidium_Gower	Orchidaceae	Asparagales
Phalaenopsis_aphrodite	Orchidaceae	Asparagales
Rhizanthella_gardneri	Orchidaceae	Asparagales
Apostasia_wallichii	Orchidaecae	Asparagales
Epifagus_virginiana	Orobanchaceae	Lamiales
Oxalis_latifolia	Oxalidaceae	Oxalidales
Pandanus_utilis	Pandanaeae	Pandanales
Passiflora_biflora	Passifloraceae	Malpighiales
Sesamum_indicum	Pedaliaceae	Lamiales
Keteleeria_davidiana	Pinaceae	Pinales
Abies_firma	Pinaceae	Pinales
Cathaya_argyrophylla	Pinaceae	Pinales
Cedrus_deodaraFJ	Pinaceae	Pinales
Cedrus_deodaraNC	Pinaceae	Pinales
Picea_morrisonicola	Pinaceae	Pinales
Picea_sitchensis	Pinaceae	Pinales
Pinus_albicaulis	Pinaceae	Pinales
Pinus_aristata	Pinaceae	Pinales
Pinus_armandii	Pinaceae	Pinales
Pinus_attenuata	Pinaceae	Pinales
Pinus_ayacahuite	Pinaceae	Pinales
Pinus_banksiana	Pinaceae	Pinales
Pinus_canariensis	Pinaceae	Pinales
Pinus_cembra	Pinaceae	Pinales
Pinus_contorta	Pinaceae	Pinales
Pinus_flexilis	Pinaceae	Pinales
Pinus_gerardiana	Pinaceae	Pinales
Pinus_koraiensis	Pinaceae	Pinales
Pinus_krempfii	Pinaceae	Pinales
Pinus_lambertiana	Pinaceae	Pinales
Pinus_leiophylla_var_chihuahuana	Pinaceae	Pinales
Pinus_merkusii	Pinaceae	Pinales
Pinus_monophylla	Pinaceae	Pinales
Pinus_monticola	Pinaceae	Pinales
Pinus_nelsonii	Pinaceae	Pinales
Pinus_parviflora_var_pentaphylla	Pinaceae	Pinales
Pinus_peuce	Pinaceae	Pinales
Pinus_pinaster	Pinaceae	Pinales
Pinus_ponderosa	Pinaceae	Pinales
Pinus_resinosa	Pinaceae	Pinales
Pinus_rzedowskii	Pinaceae	Pinales
Pinus_sibirica	Pinaceae	Pinales
Pinus_squamata	Pinaceae	Pinales
Pinus_strobus	Pinaceae	Pinales
Pinus_taeda	Pinaceae	Pinales
Pinus_thunbergiiFJ	Pinaceae	Pinales
Pinus_thunbergiiNC	Pinaceae	Pinales
Pinus_torreyana_subsp_insularis	Pinaceae	Pinales
Pinus_torreyana_subsp_torreyana	Pinaceae	Pinales
Larix_decidua	Pinaceae	Pinales
Larix_occidentalis	Pinaceae	Pinales
Pseudotsuga_sinensis	Pinaceae	Pinales
Piper_cenocladum	Piperaceae	Piperales
Antirrhinum_majus	Plantaginaceae	Lamiales
Platanus_occidentalis	Platanaceae	Proteales
Plumbago_auriculata	Plumbaginaceae	Caryophyllales
Acidosasa_purpurea	Poaceae	Poales
Agrostis_stolonifera	Poaceae	Poales
Anomochloa_marantoidea	Poaceae	Poales
Bambusa_emeiensis	Poaceae	Poales
Bambusa_oldhamii	Poaceae	Poales
Brachypodium_distachyon	Poaceae	Poales
Coix_lacryma	Poaceae	Poales
Dendrocalamus_latiflorus	Poaceae	Poales
Eleusine_coracana	Poaceae	Poales
Hordeum_vulgare	Poaceae	Poales
Indocalamus_longiauritus	Poaceae	Poales
Leersia_tisserantii	Poaceae	Poales
Lolium_perenne	Poaceae	Poales
Oryza_australiensis	Poaceae	Poales
Oryza_meridionalis	Poaceae	Poales
Oryza_nivara	Poaceae	Poales
Oryza_rufipogonA	Poaceae	Poales
Oryza_rufipogonB	Poaceae	Poales
Oryza_sativaIndica	Poaceae	Poales
Oryza_sativaJaponica	Poaceae	Poales
Oryza_sativaj	Poaceae	Poales
Phyllostachys_edulis	Poaceae	Poales
Phyllostachys_nigra	Poaceae	Poales
Phyllostachys_propinqua	Poaceae	Poales
Potamophila_parviflora	Poaceae	Poales
Puelia_olyriformis	Poaceae	Poales
Rhynchoryza_subulata	Poaceae	Poales
Saccharum_hybrid310	Poaceae	Poales
Saccharum_hybrid3280	Poaceae	Poales
Sorghum_bicolor	Poaceae	Poales
Streptochaeta_angustifolia	Poaceae	Poales
Triticum_aestivum	Poaceae	Poales
Zea_mays	Poaceae	Poales
Ferrocalamus_rimosivaginus	Poaceae	Poales
Festuca_arundinacea	Poaceae	Poales
Microlaena_stipoides	Poaceae	Poales
Panicum_virgatum	Poaceae	Poales
Podocarpus_totara	Podocarpaceae	Araucariales
Halocarpus_kirkii	Podocarpaceae	Araucariales
Fagopyrum_esculentum	Polygonaceae	Caryophyllales
Portulaca_oleracea	Portulacaceae	Caryophyllales
Syntrichia_ruralis	Pottiaceae	Pottiales
Psilotum_nudum	Psilotaceae	Psilotales
Adiantum_capillus	Pteridaceae	Polypodiales
Cheilanthes_lindheimeri	Pteridaceae	Polypodiales
Ptilidium_pulcherrimum	Ptilidiaceae	Ptilidiales
Pycnococcus_provasolii	Pycnococcaceae	Prasinophytes
Pyramimonas_parkeae	Pyramimonadales	Prasinophytes
Ranunculus_macranthus	Ranunculaceae	Ranunculales
Megaleranthis_saniculifolia	Ranunculaceae	Ranunculales
Potarophytum_riparium	Rapateaceae	Poales
Thamnochortus_insignis	Restionaceae	Poales
Fragaria_vesca	Rosaceae	Rosales
Pentactina_rupicola	Rosaceae	Rosales
Prunus_persica	Rosaceae	Rosales
Pyrus_pyrifolia	Rosaceae	Rosales
Coffea_arabica	Rubiaceae	Gentianales
Citrus_sinensis	Rutaceae	Sapindales
Meliosma_aff_cuneifolia	Sabiaceae	Unplaced
Populus_alba	Salicaceae	Malpighiales
Populus_trichocarpa	Salicaceae	Malpighiales
Phoradendron_serotinum	Santalaceae	Santalales
Heuchera_sanguinea	Saxifragaceae	Saxifragales
Illicium_oligandrum	Schisandraceae	Austrobaileyales
Selaginella_moellendorffii	Selaginellaceae	Selaginellales
Selaginella_uncinata	Selaginellaceae	Selaginellales
Atropa_belladonna	Solanaecae	Solanales
Nicotiana_sylvestris	Solanaecae	Solanales
Nicotiana_tabacum	Solanaecae	Solanales
Nicotiana_tomentosiformis	Solanaecae	Solanales
Nicotiana_undulata	Solanaecae	Solanales
Solanum_bulbocastanum	Solanaecae	Solanales
Solanum_lycopersicum	Solanaecae	Solanales
Solanum_tuberosum	Solanaecae	Solanales
Sparganium_eurycarpum	Sparganiaceae	Poales
Scenedesmus_obliquus	Sphaeropleales	Chlorophyceae
Staphylea_colchica	Staphyleaceae	Crossosomatales
Cephalotaxus_wilsoniana	Taxaceae	Cupressales
Franklinia_alatamaha	Theaceae	Ericales
Thurnia_sphaerocephala	Thurniaceae	Poales
Trochodendron_aralioides	Trochodendraceae	Trochodendrales
Typha_latifolia	Typhaceae	Poales
Pseudendoclonium_akinetum	Ulotrichales	Ulvophyceae
Chlorokybus_atmophyticus	Unknown	Chlorokybophyceae
Pedinomonas_minor	Unknown	Trebouxiophyceae
Leptosira_terrestris	Unknown	Unknown
Vitis_vinifera	Vitaceae	Vitales
Welwitschia_mirabilis	Welwitschiaceae	Welwitschiales
Drimys_granadensis	Winteraceae	Canellales
Phormium_tenax	Xanthorrhoeaceae	Asparagales
Abolboda_macrostachya	Xyridaceae	Poales
Renealmia_alpinia	Zingiberaceae	Zingiberales
Staurastrum_punctulatum	Zygnematales	Zynematophyceae
Zygnema_circumcarinatum	Zygnematales	Zynematophyceae
Bulnesia_arborea	Zygophyllaceae	Zygophyllales
