# Supplementary material for: From algae to angiosperms–inferring the phylogeny of green plants (Viridiplantae) from 360 plastid genomes
Source: BMC Evol Biol. 2014 Feb 17;14:23. doi: 10.1186/1471-2148-14-23 (PMC3933183; doi:10.1186/1471-2148-14-23)
Supplement: Additional file 3 — GC content for each taxon in the ntAll and ntNo3rd data sets as well as in the first, second, and third codon positions of the ntAll data set. [file 1471-2148-14-23-S3.xlsx]

## Sheet: Sheet1
Taxon	all positions (ntAll)	first and second positions (ntNo3rd)	Position1	Position2	Position3
Abies_firma	39.62	44.63	48.97	40.28	29.62
Abolboda_macrostachya	38.97	44.6	48.32	40.88	27.69
Acidosasa_purpurea	39.62	44.17	48.33	40	30.54
Acorus_americanus	39.73	44.28	48.56	40	30.62
Acorus_calamus	39.74	44.29	48.55	40.03	30.63
Adiantum_capillus	42.76	45.75	49.51	41.99	36.78
Aethionema_cordifolium	38.06	43.23	47.13	39.32	27.73
Aethionema_grandiflorum	38.13	43.17	47.09	39.25	28.06
Agapanthus_praecox	38.83	43.6	47.43	39.77	29.28
Agathis_australis	39.36	44.97	49.85	40.1	28.14
Ageratina_adenophora	38.83	44.02	48.21	39.84	28.45
Agrostis_stolonifera	39.27	44.03	48.09	39.98	29.73
Albuca_kirkii	39.34	44.12	48.23	40.01	29.77
Alsophila_spinulosa	41.78	45.66	49.45	41.88	34.03
Amborella_trichopoda	39.79	44.26	48.32	40.19	30.86
Anethum_graveolens	39.13	43.87	48.06	39.68	29.65
Aneura_mirabilis	39.8	44.32	47.64	41	30.77
Angiopteris_evecta	36.74	42.83	47.02	38.65	24.54
Anomochloa_marantoidea	39.43	44.01	48.28	39.74	30.26
Anredera_baselloides	38.84	44.19	48.35	40.03	28.16
Anthoceros_formosae	36.14	42.93	45.93	39.93	22.55
Anthriscus_cerefolium	38.88	43.66	47.84	39.48	29.32
Antirrhinum_majus	38.6	43.68	47.8	39.56	28.43
Apostasia_wallichii	38.05	43.24	47	39.48	27.67
Arabidopsis_thaliana	37.98	43.1	47.03	39.18	27.73
Arabis_hirsuta	38.06	43.09	46.98	39.2	27.99
Arbutus_unedo	38.63	43.79	47.66	39.93	28.29
Asparagus_officinalis	39	43.83	47.69	39.97	29.34
Atropa_belladonna	38.94	44.04	48.32	39.76	28.74
Aucuba_japonica	38.85	43.69	47.73	39.65	29.16
Bambusa_emeiensis	39.61	44.14	48.28	40	30.54
Bambusa_oldhamii	39.63	44.17	48.3	40.03	30.55
Barbarea_verna	37.98	43.15	47.07	39.23	27.64
Belosynapsis_ciliata	39.38	44.02	48.03	40	30.1
Berberidopsis_corallina	39.2	44.06	48.23	39.89	29.48
Blossfeldia_liliputana	39.86	45.31	49.49	41.12	28.97
Boea_hygrometrica	38.65	43.59	47.59	39.59	28.77
Brachypodium_distachyon	39.51	44.14	48.11	40.18	30.24
Brocchinia_micrantha	39.37	44.36	48.51	40.21	29.38
Bryopsis_hypnoides	34.56	42.45	45.89	39.01	18.76
Bulnesia_arborea	36.71	42.88	46.64	39.12	24.38
Buxus_microphylla	39.37	43.93	47.94	39.92	30.26
Calycanthus_floridus	40.1	44.5	48.58	40.43	31.3
Capsella_bursa	38.11	43.18	47.13	39.23	27.98
Carica_papaya	38.84	43.68	47.71	39.64	29.16
Castanea_mollissima	38.81	43.38	47.49	39.28	29.65
Cathaya_argyrophylla	40.53	45.56	50.23	40.88	30.47
Cedrus_deodaraNC	40.36	45.22	49.94	40.5	30.65
Centrolepis_monogyna	38.21	43.44	47.36	39.52	27.76
Cephalotaxus_wilsoniana	37.39	42.77	47.18	38.35	26.64
Ceratophyllum_demersum	39.18	43.95	47.95	39.95	29.64
Chaetosphaeridium_globosum	32.63	41.41	44.45	38.37	15.07
Chamaedorea_seifrizii	38.79	43.64	47.49	39.78	29.1
Chara_vulgaris	33.83	41.73	45.37	38.09	18.03
Cheilanthes_lindheimeri	43.43	46.09	50.17	42.01	38.11
Chlamydomonas_reinhardtii	36.18	45	49.54	40.45	18.56
Chloranthus_spicatus	39.67	44.07	48.07	40.07	30.86
Chlorella_variabilis	37.79	46.63	52.15	41.11	20.11
Chlorella_vulgaris	38.36	47.05	52.82	41.27	20.99
Chlorokybus_atmophyticus	37.78	44.81	49.89	39.74	23.7
Chlorophytum_rhizopendulum	38.72	43.58	47.73	39.44	28.98
Cicer_arietinum	37.23	42.56	46.44	38.68	26.57
Citrus_sinensis	39.84	44.08	48.27	39.9	31.35
Coccomyxa_sp	48.79	48.67	55.21	42.13	49.03
Coffea_arabica	38.69	43.69	48.04	39.34	28.69
Coix_lacryma	39.22	43.91	48.19	39.62	29.85
Colocasia_esculenta	38.79	43.83	47.8	39.85	28.72
Cornus_florida	39.32	43.85	48.03	39.67	30.25
Corynocarpus_laevigata	38.63	43.74	47.86	39.63	28.41
Crithmum_maritimum	38.98	43.68	47.83	39.53	29.58
Crucihimalaya_wallichii	38.15	43.58	47.53	39.62	27.31
Cryptomeria_japonica	37.45	42.74	47.19	38.28	26.88
Cucumis_melo	38.42	43.34	47.45	39.23	28.57
Cucumis_sativus	38.81	43.99	48.07	39.91	28.46
Curculigo_capitulata	38.93	43.68	47.33	40.03	29.43
Cuscuta_exaltata	39.91	44.38	48.8	39.96	30.96
Cuscuta_gronovii	39.16	44.26	48.32	40.19	28.97
Cuscuta_obtusiflora	39.16	44.17	48.3	40.03	29.15
Cuscuta_reflexa	39.65	44.14	48.4	39.88	30.68
Cycas_micronesica	40.04	45.1	49.63	40.57	29.92
Cycas_taitungensis	40.07	45.13	49.67	40.58	29.94
Cyperus_alternifolius	36.7	42.87	46.51	39.23	24.36
Dasypogon_bromeliifolius	39.1	43.88	48.04	39.71	29.55
Daucus_carota	38.88	43.72	47.87	39.58	29.2
Davidia_involucrata	39.12	44.42	48.71	40.13	28.53
Dendrocalamus_latiflorus	39.6	44.13	48.26	39.99	30.55
Didierea_madagascariensis	38.61	43.76	47.79	39.73	28.31
Dillenia_indica	38.36	43.32	47.35	39.29	28.44
Dioscorea_elephantipes	38.42	43.32	47.23	39.41	28.6
Draba_nemorosa	38.05	43.16	47.04	39.28	27.82
Drimys_granadensis	39.79	44.22	48.29	40.15	30.91
Dunaliella_salina	35.4	44.72	48.64	40.81	16.75
Ecdeiocolea_monostachya	39.08	43.75	47.86	39.64	29.74
Ehretia_acuminata	38.92	43.78	47.91	39.65	29.2
Elaeis_oleifera	38.82	43.66	47.58	39.74	29.15
Eleusine_coracana	39.01	43.89	48.06	39.72	29.25
Eleutherococcus_senticosus	39.13	43.81	48.01	39.61	29.76
Ephedra_equisetina	35.98	41.88	46.44	37.32	24.16
Epifagus_virginiana	34.86	39.17	41.59	36.76	26.24
Equisetum_arvense	34.82	41.73	45.63	37.83	21.02
Erodium_carvifolium	40.8	44.71	49.04	40.38	32.98
Erodium_texanum	40.85	44.69	49.04	40.33	33.17
Eucalyptus_globulus	38.56	43.59	47.59	39.59	28.51
Eucalyptus_grandis	38.78	43.83	47.97	39.7	28.68
Euonymus_americanus	39.02	43.53	47.76	39.31	30
Fagopyrum_esculentum	39.27	43.77	47.89	39.66	30.27
Ferrocalamus_rimosivaginus	39.61	44.18	48.34	40.02	30.47
Festuca_arundinacea	39.2	43.93	47.95	39.92	29.72
Ficus_sp	38.08	43.23	47.26	39.2	27.79
Flagellaria_indica	39.1	43.97	48	39.95	29.34
Floydiella_terrestris	38.09	45.67	49.87	41.47	22.94
Fosterella_caulescens	39	43.83	47.89	39.77	29.35
Fragaria_vesca	39.05	43.66	47.79	39.54	29.81
Franklinia_alatamaha	39.76	45.46	49.59	41.33	28.37
Georgeantha_hexandra	39.56	44.06	48.19	39.93	30.56
Geranium_palmatum	40.04	44.28	48.48	40.08	31.55
Ginkgo_biloba	39.87	45.01	49.27	40.74	29.6
Glycine_max	37.07	42.48	46.46	38.49	26.27
Gnetum_parvifolium	38.38	43.23	47.81	38.66	28.67
Gossypium_arboreum	39.24	43.8	47.92	39.68	30.11
Gossypium_barbadense	39.25	43.82	47.91	39.73	30.11
Gossypium_darwinii	39.23	43.76	47.89	39.63	30.16
Gossypium_herbaceum	39.24	43.81	47.92	39.69	30.12
Gossypium_hirsutum	39.24	43.81	47.94	39.67	30.09
Gossypium_mustelinum	39.24	43.8	47.92	39.67	30.13
Gossypium_raimondii	39.23	43.77	47.88	39.66	30.14
Gossypium_thurberi	39.12	43.64	47.81	39.46	30.1
Gossypium_tomentosum	39.24	43.8	47.93	39.68	30.13
Guizotia_abyssinica	38.73	43.62	47.8	39.44	28.95
Gunnera_manicata	38.4	43.47	47.42	39.51	28.26
Halocarpus_kirkii	39.78	45	49.8	40.21	29.32
Helianthus_annuus	38.79	43.66	47.89	39.44	29.06
Helicosporidium_sp	27.48	34.67	36.49	32.84	13.1
Hesperaloe_parviflora	39.3	43.97	47.96	39.99	29.97
Heuchera_sanguinea	38.9	43.84	47.93	39.75	29.01
Hevea_brasiliensis	38.24	43.24	47.26	39.22	28.22
Hordeum_vulgare	39.14	43.97	47.98	39.95	29.5
Hosta_ventricosa	39.76	44.82	48.86	40.78	29.65
Huperzia_lucidula	38	44.08	48.07	40.09	25.84
Hydrocotyle_sp	38.9	43.62	47.75	39.49	29.46
Ilex_cornuta	38.8	43.8	47.99	39.61	28.8
Illicium_oligandrum	40.08	44.38	48.3	40.45	31.47
Indocalamus_longiauritus	39.63	44.16	48.33	39.99	30.57
Ipomoea_purpurea	39.2	43.85	47.98	39.72	29.92
Iris_virginica	39.06	43.82	47.77	39.86	29.54
Isoetes_flaccida	39.5	44.84	48.62	41.06	28.81
Jacobaea_vulgaris	38.57	43.45	47.45	39.46	28.8
Jasminum_nudiflorum	39.22	44.06	48.17	39.94	29.53
Jatropha_curcas	38.29	43.32	47.34	39.29	28.25
Joinvillea_ascendens	39.04	43.66	47.6	39.72	29.78
Juncus_effusus	36.39	42.44	46.23	38.65	24.3
Keteleeria_davidiana	39.93	44.94	49.57	40.32	29.91
Kingia_australis	38.98	43.82	47.96	39.68	29.32
Lactuca_sativa	38.75	43.66	47.81	39.51	28.92
Larix_decidua	40.06	45.1	49.7	40.51	29.96
Larix_occidentalis	40.05	45.1	49.71	40.5	29.93
Lathyrus_sativus	37.55	42.62	46.53	38.7	27.43
Leersia_tisserantii	39.58	44.11	48.32	39.9	30.52
Lemna_minor	38.19	43.64	47.76	39.52	27.3
Lepidium_virginicum	38.03	43.19	47.16	39.23	27.7
Leptosira_terrestris	35.92	44.84	49.48	40.19	18.1
Lilium_superbum	38.88	43.82	47.79	39.84	28.99
Liquidambar_styraciflua	39.24	44.01	48.15	39.87	29.72
Liriodendron_tulipifera	39.84	44.31	48.45	40.18	30.9
Lobularia_maritima	38.11	43.18	47.17	39.2	27.97
Lolium_perenne	39.1	43.88	47.93	39.83	29.54
Lomandra_longifolia	38.8	43.65	47.52	39.79	29.1
Lonicera_japonica	39.44	44	48.28	39.72	30.32
Lotus_japonicus	37.8	42.7	46.62	38.77	28
Magnolia_kwangsiensis	39.93	44.38	48.52	40.25	31.01
Maihuenia_poeppigii	38.7	43.67	47.76	39.59	28.74
Manihot_esculenta	38.4	43.4	47.43	39.38	28.39
Marchantia_polymorpha	30.34	39.45	42.68	36.23	12.12
Mayaca_fluviatilis	38.37	44.52	48.02	41.02	26.05
Medicago_truncatula	37.33	42.75	46.91	38.58	26.5
Megaleranthis_saniculifolia	39.27	43.98	48.01	39.94	29.85
Meliosma_aff_cuneifolia	39.7	44.19	48.35	40.02	30.73
Mesostigma_viride	33.05	42.31	45.76	38.87	14.51
Microlaena_stipoides	39.36	43.98	47.96	40	30.12
Micromonas_pusilla	43.99	49.68	56.71	42.66	32.6
Micromonas_sp	40.87	49.52	56.9	42.13	23.59
Millettia_pinnata	36.74	42.19	45.95	38.43	25.84
Mollugo_verticillata	38.85	44.13	48.11	40.14	28.31
Monomastix_sp	37.52	46.17	50.93	41.41	20.21
Monsonia_speciosa	41.71	45.16	49.53	40.79	34.81
Morus_indica	38.29	43.32	47.36	39.28	28.24
Musa_acuminata	38.95	43.75	47.68	39.82	29.33
Nandina_domestica	39.36	44.06	48.06	40.05	29.96
Nasturtium_officinale	38	43.14	47.07	39.22	27.7
Navia_saxicola	38.82	43.67	47.74	39.59	29.12
Nelumbo_lutea	39.49	44.15	48.28	40.01	30.18
Nelumbo_nuciferaNC	39.5	44.15	48.29	40	30.21
Neoastelia_spectabilis	38.98	43.9	47.81	39.98	29.14
Neoregelia_carolinae	39.15	44.26	48.29	40.23	28.93
Neottia_nidus	36.13	40.9	43.56	38.24	26.59
Nephroselmis_olivacea	43.05	48.39	54.6	42.17	32.38
Nerium_oleander	39.23	43.92	48.3	39.54	29.84
Nicotiana_sylvestris	39.03	43.84	48.04	39.63	29.42
Nicotiana_tabacum	39.03	43.84	48.04	39.63	29.42
Nicotiana_tomentosiformis	38.98	43.8	48.07	39.52	29.34
Nicotiana_undulata	39.06	43.8	48.05	39.55	29.59
Nolina_atopocarpa	39	43.83	47.73	39.92	29.34
Nuphar_advena	40.25	44.48	48.59	40.36	31.79
Nymphaea_alba	40.25	44.45	48.63	40.27	31.86
Oedogonium_cardiacum	34.09	43.59	47.55	39.62	15.1
Oenothera_argillicola	40.17	44.31	48.53	40.09	31.88
Oenothera_biennis	40.16	44.32	48.52	40.11	31.85
Oenothera_elata	40.16	44.31	48.5	40.12	31.85
Oenothera_glazioviana	40.17	44.32	48.53	40.11	31.88
Oenothera_parviflora	40.17	44.33	48.48	40.19	31.83
Olea_europaeacuspi	38.72	43.77	47.88	39.65	28.62
Olea_europaeaeuro	38.72	43.76	47.89	39.64	28.63
Olea_europaeamaro	38.72	43.77	47.89	39.64	28.62
Olea_woodiana	38.73	43.79	47.9	39.67	28.62
Olimarabidopsis_pumila	38.07	43.1	47	39.2	28
Oltmannsiellopsis_viridis	38.11	45.67	50.28	41.07	22.98
Oncidium_Gower	39.01	44.06	48.26	39.85	28.9
Oocystis_solitaria	32.43	42.95	47.19	38.71	11.37
Opuntia_decumbens	38.85	44.12	48.17	40.07	28.3
Oryza_australiensis	39.52	44	48.06	39.94	30.56
Oryza_meridionalis	39.49	43.97	48.2	39.74	30.53
Oryza_nivara	39.61	44.13	48.31	39.96	30.57
Oryza_rufipogonA	39.47	43.96	48.2	39.71	30.51
Oryza_rufipogonB	39.59	44.14	48.32	39.97	30.49
Oryza_sativaIndica	39.75	44.31	48.6	40.03	30.63
Oryza_sativaJaponica	39.61	44.16	48.33	39.99	30.5
Ostreococcus_tauri	41.53	48.83	55.71	41.95	26.94
Oxalis_latifolia	38.1	43.23	47.23	39.23	27.82
Oxypolis_greenmanii	38.86	43.62	47.77	39.47	29.34
Panax_ginseng	39.24	43.9	48.09	39.7	29.93
Pandanus_utilis	40.3	45.31	49.33	41.3	30.28
Panicum_virgatum	39.43	44.09	48.28	39.9	30.12
Parachlorella_kessleri	34.51	44.88	49.7	40.06	13.77
Parthenium_argentatum	39.83	45.27	49.5	41.04	28.96
Passiflora_biflora	38.59	43.66	47.62	39.71	28.44
Pedinomonas_minor	37.36	45.39	50.01	40.77	21.31
Pelargonium_x	40.05	44.04	48.22	39.87	32.07
Pentactina_rupicola	38.58	43.48	47.53	39.43	28.76
Pereskia_sacharosa	38.54	43.83	47.72	39.95	27.95
Pereskiopsis_diguetii	39.03	44.04	48.18	39.89	29.02
Petroselinum_crispum	39.03	43.74	47.86	39.61	29.61
Phalaenopsis_aphrodite	38.79	43.94	48.25	39.63	28.51
Phaseolus_vulgaris	36.65	42.14	46.07	38.21	25.68
Phoenix_dactylifera	38.61	43.3	47.31	39.3	29.23
Phoradendron_serotinum	38.88	43.7	48.06	39.34	29.24
Phormium_tenax	38.91	43.64	47.83	39.45	29.45
Phyllostachys_edulis	39.64	44.17	48.33	40.01	30.56
Phyllostachys_nigra	39.63	44.17	48.33	40	30.57
Phyllostachys_propinqua	39.62	44.16	48.32	39.99	30.55
Physcomitrella_patens	31.43	40.43	44.15	36.71	13.43
Picea_morrisonicola	40.24	45.23	49.83	40.63	30.28
Picea_sitchensis	40.3	45.42	50.14	40.69	30.06
Pinus_albicaulis	39.86	44.75	49.38	40.12	30.08
Pinus_aristata	39.83	44.82	49.4	40.24	29.85
Pinus_armandii	40	44.95	49.71	40.19	30.1
Pinus_attenuata	39.5	44.44	49.07	39.81	29.62
Pinus_ayacahuite	39.84	44.78	49.41	40.15	29.97
Pinus_banksiana	40.12	45.29	50.1	40.49	29.78
Pinus_canariensis	39.68	44.6	49.15	40.05	29.84
Pinus_cembra	40.25	45.51	50.54	40.48	29.73
Pinus_contorta	39.83	44.86	49.48	40.25	29.77
Pinus_flexilis	40.07	45.08	49.8	40.36	30.05
Pinus_gerardiana	39.89	44.83	49.52	40.14	30.02
Pinus_koraiensis	40.02	45	49.57	40.43	30.05
Pinus_krempfii	39.83	44.8	49.56	40.05	29.89
Pinus_lambertiana	39.9	44.84	49.5	40.18	30.01
Pinus_leiophylla_var_chihuahuana	39.74	44.82	49.71	39.94	29.57
Pinus_merkusii	40.13	45.3	50.3	40.3	29.79
Pinus_monophylla	39.84	44.83	49.43	40.23	29.85
Pinus_monticola	39.91	44.88	49.7	40.05	29.98
Pinus_nelsonii	39.81	44.79	49.42	40.16	29.86
Pinus_parviflora_var_pentaphylla	39.84	44.78	49.54	40.02	29.95
Pinus_peuce	39.93	44.86	49.66	40.05	30.08
Pinus_pinaster	39.82	44.8	49.44	40.16	29.85
Pinus_ponderosa	39.84	44.89	49.4	40.37	29.76
Pinus_resinosa	39.81	44.83	49.49	40.18	29.78
Pinus_rzedowskii	39.7	44.7	49.31	40.08	29.72
Pinus_sibirica	39.75	44.65	49.45	39.85	29.96
Pinus_squamata	39.85	44.81	49.5	40.11	29.94
Pinus_strobus	39.7	44.62	49.3	39.93	29.89
Pinus_taeda	39.79	44.86	49.39	40.32	29.65
Pinus_thunbergiiNC	39.89	44.91	49.44	40.38	29.84
Pinus_torreyana_subsp_insularis	40.16	45.49	50.3	40.68	29.52
Pinus_torreyana_subsp_torreyana	39.63	44.66	49.16	40.17	29.56
Piper_cenocladum	39.73	44	47.97	40.03	31.18
Pisum_sativum	37.55	42.76	46.74	38.79	27.11
Pitcairnia_feliciana	38.93	43.83	47.9	39.77	29.13
Platanus_occidentalis	39.66	44.2	48.26	40.14	30.56
Plumbago_auriculata	38.65	43.66	47.93	39.4	28.62
Podocarpus_totara	39.97	45.12	49.85	40.38	29.68
Populus_alba	38.54	43.41	47.47	39.35	28.8
Populus_trichocarpa	38.57	43.42	47.4	39.44	28.86
Portulaca_oleracea	38.42	43.66	47.68	39.64	27.93
Portulacaria_afra	38.83	43.95	48.13	39.77	28.59
Potamophila_parviflora	39.82	44.19	48.26	40.12	31.09
Potarophytum_riparium	38.96	43.74	47.89	39.59	29.39
Prunus_persica	38.81	43.6	47.61	39.58	29.24
Pseudendoclonium_akinetum	36.25	44.33	48.35	40.32	20.08
Pseudotsuga_sinensis	40.02	45.17	49.87	40.47	29.73
Psilotum_nudum	37.3	42.98	47.31	38.65	25.95
Pteridium_aquilinum	42.75	45.93	49.73	42.14	36.39
Ptilidium_pulcherrimum	34.56	41.98	45.53	38.42	19.73
Puelia_olyriformis	39.62	44.13	48.31	39.95	30.61
Puya_laxa	39.35	44.48	48.48	40.47	29.1
Pycnococcus_provasolii	42.73	50.5	57.38	43.61	27.19
Pyramimonas_parkeae	35.49	44.96	49.95	39.98	16.55
Pyrus_pyrifolia	38.74	43.73	47.84	39.61	28.76
Quercus_nigra	38.9	43.48	47.56	39.41	29.75
Ranunculus_macranthus	39.03	43.72	47.7	39.74	29.65
Ravenea_hildebrandtii	38.84	43.66	47.56	39.77	29.18
Renealmia_alpinia	38.23	43.31	46.91	39.7	28.08
Rhizanthella_gardneri	36.73	40.32	43.2	37.44	29.54
Rhododendron_simsii	38.47	43.65	47.57	39.74	28.11
Rhynchoryza_subulata	39.69	44.17	48.39	39.95	30.74
Ricinus_communis	38.5	43.38	47.45	39.3	28.75
Saccharum_hybrid310	39.24	43.97	48.19	39.75	29.79
Scaevola_aemula	39.1	43.57	47.74	39.4	30.15
Scenedesmus_obliquus	33.92	43.86	47.69	40.03	14.03
Schizomeris_leibleinii	34.48	44.09	47.81	40.36	15.26
Selaginella_moellendorffii	50.71	53.67	56.29	51.04	44.78
Selaginella_uncinata	54.3	57.04	59.35	54.74	48.81
Sesamum_indicum	39	43.82	47.95	39.69	29.35
Silene_conica	38.24	43.33	47.41	39.25	28.07
Silene_latifolia	38.26	43.28	47.24	39.31	28.23
Silene_noctiflora	38.36	43.34	47.47	39.22	28.41
Silene_vulgaris	38.21	43.25	47.23	39.26	28.13
Solanum_bulbocastanum	39.09	43.83	47.96	39.69	29.63
Solanum_lycopersicum	39.11	43.85	47.98	39.73	29.62
Solanum_tuberosum	39.11	43.84	48	39.68	29.66
Sorghum_bicolor	39.32	43.97	48.16	39.79	30
Sparganium_eurycarpum	38.62	43.68	47.54	39.82	28.49
Spinacia_oleracea	38.4	43.51	47.61	39.42	28.18
Spirodela_polyrhiza	38.44	43.73	47.88	39.58	27.86
Staphylea_colchica	38.97	43.68	47.77	39.58	29.56
Staurastrum_punctulatum	35.14	44.1	48.45	39.74	17.22
Stigeoclonium_helveticum	35.23	44.06	47.87	40.25	17.57
Streptochaeta_angustifolia	39.6	44.27	48.46	40.08	30.25
Syngonanthus_chrysanthus	37.96	43.57	47.6	39.53	26.74
Syntrichia_ruralis	31.44	40.69	44.15	37.23	12.96
Taiwania_cryptomerioides	37.06	42.62	47.2	38.03	25.96
Thamnochortus_insignis	39.44	43.98	48.28	39.68	30.36
Theobroma_cacao	38.94	43.64	47.7	39.57	29.54
Thurnia_sphaerocephala	37.8	43.83	47.85	39.82	25.74
Trachelium_caeruleum	39.14	43.56	47.83	39.29	30.31
Tradescantia_ohiensis	38.7	43.42	47.36	39.48	29.27
Trifolium_subterraneum	38.1	43.11	47.37	38.86	28.07
Triticum_aestivum	39.39	44.16	48.24	40.09	29.83
Trochodendron_aralioides	39.47	44.24	48.32	40.17	29.91
Typha_latifolia	38.5	43.61	47.6	39.62	28.28
Vigna_radiata	36.55	42.11	45.95	38.28	25.43
Vitis_vinifera	38.9	43.79	47.79	39.78	29.12
Volvox_carteri	36.49	45.39	49.85	40.93	18.7
Weingartia_kargliana	39.16	44.36	48.8	39.92	28.75
Welwitschia_mirabilis	37.05	42.72	47.18	38.25	25.71
Wolffia_australiana	38.19	43.69	47.85	39.53	27.19
Wolffiella_lingulata	38.27	43.65	47.79	39.5	27.5
Ximenia_americana	39.25	44.1	48.25	39.96	29.54
Yucca_schidigera	39.18	43.86	47.92	39.81	29.81
Zea_mays	39.28	43.97	48.16	39.77	29.9
Zygnema_circumcarinatum	37.45	44.87	49.59	40.15	22.6
Average	38.8598	44.0605	48.2465	39.8741	28.4584
min	27.48	34.67	36.49	32.84	11.37
max	54.3	57.04	59.35	54.74	49.03
